# Supplementary material for: Protecting cells at the genetic level and simulating unauthorized access via a biohackathon
Source: Sci Adv. 2026 Apr 1;12(14):eaeb8556. doi: 10.1126/sciadv.aeb8556 (PMC13041761; doi:10.1126/sciadv.aeb8556)
Supplement: Supplementary file 2 — Tables S1 and S2 [file sciadv.aeb8556_tables_s1_and_s2.zip]

Archive with 2 entries (2 files):
- aeb8556_table_s1.xlsx
- aeb8556_table_s2.xlsx
