# Supplementary material for: Protecting cells at the genetic level and simulating unauthorized access via a biohackathon
Source: Sci Adv. 2026 Apr 1;12(14):eaeb8556. doi: 10.1126/sciadv.aeb8556 (PMC13041761; doi:10.1126/sciadv.aeb8556)
Supplement: Supplementary file 2 — Tables S1 and S2 [file sciadv.aeb8556_tables_s1_and_s2.zip › aeb8556_table_s1.xlsx]

## Sheet: Fig 2D-L
1D		1E		1F		1G		1H		1I		1J		1K		1L
A118		Int13		Int3		Int5		Int8		Int7		Int2		TP901		TG1
0	1	0	2	0	3	0	4	0	5	0	6	0	7	0	8	0	9
0.41	98.06	0.25	97.69	0.01	99.01	0.01	97.21	1.28	97.72	0.77	97.82	1.28	97.72	0.49	98.7	0.42	95.15
0.43	97.73	0.27	98.02	0.01	99.04	0.01	97.02	0.77	98.81	0.89	97.62	0.77	98.81	0.59	98.23	0.38	95.73
0.46	97.99	0.25	98.64	0	99.02	0.02	97.33	0.41	99.45	1.18	98.01	0.41	99.45	0.46	98.24	0.34	94.89
0.42	98.15	0.25	98.11	0.01	99.36	0	99.31	0.33	98.59	1.15	98.86	0.33	98.59	0.42	98.47	0.39	94.35
0.32	97.84	0.3	98.74	0	99.3	0	99.15	0.27	99.03	0.89	98.22	0.27	99.03	0.51	97.87	0.33	94.64
0.35	98.13	0.25	98.45	0	99.29	0	99.23	1.12	99.11	0.97	98.09	1.12	99.11	0.25	98.12	0.34	94.13
raw data representing recombination %
0	No inducer
1	DAPG
2	aTc
3	Arabinose
4	Cuminc acid
5	IPTG
6	3OC6 HSL
7	Cellobiose
8	D-Ribose
9	Van. acid

## Sheet: Fig 3B
A118 Int3							A118 Int5							A118 Int8							A118 TP901
0	1	3	1|3	3|1	13		0	1	4	1|4	4|1	14		0	1	5	1|5	5|1	15		0	1	8	1|8	8|1	18
0	0	1.29	97.48	0.71	93.36		2.36	0.01	6.66	99.13	3.37	24.81		0	0	3.31	84.24	2.46	51.36		0.01	0.01	0.07	96.18	0.18	41.02
0	0	1.46	97.95	0.68	94.52		0.22	0.01	6.28	99.08	3.27	24.44		0	0	3.88	83.31	2.42	45.86		0	0	0.02	95.84	0.08	22.79
0	0	1.4	99.08	0.68	94.49		0.05	0.02	5.97	98.98	3.23	24.68		0	0	4.08	83.67	2.06	50.47		0	0	0.08	96.21	0.06	38.89
0	0	1.37	98.15	0.71	94.16		0.32	0	6.25	98.58	3.3	24.57		0	0	3.36	83.18	1.93	45.85		0	0	0.05	96.12	0.07	40.35
0	0	1.31	97.96	0.64	94.64		0.02	0.02	6	99.1	3.29	24.45		0	0	3.31	83.25	1.98	51.56		0	0.01	0.07	96.16	0.14	43.41
0	0	1.45	97.68	0.65	94.62		0.02	0.02	6.14	99.11	3.13	24.59		0	0	3.46	83	2.65	47.23		0	0	0.06	95.94	0.06	22.51
Bxb1 Int3							Bxb1 Int5							Bxb1 Int8							Bxb1 TP901
0	2	3	2|3	3|2	23		0	2	4	2|4	4|2	24		0	2	5	2|5	5|2	25		0	2	8	2|8	8|2	28
0	0.01	9.01	98.25	5.78	97.41		0.42	0.14	0.01	98.36	0.01	70.04		0.28	0.04	1.05	93.7	1.38	85.68		0	0	0.03	96.55	0.1	83.21
0.01	0	7.84	98.49	4.63	98.54		0.11	0.03	0.04	98.51	0	84.94		0.07	0.02	1.64	95.72	1.6	89.71		0.01	0.03	0.02	96.57	0.11	83.62
0.01	1.28	9.86	98.58	6.23	98.29		0.03	0.01	0.03	98.63	0.01	74.88		0.06	0.01	1.32	94.38	1.1	87.89		0	0	0.03	97.06	0.07	83.71
0	0.04	7.28	98.67	4.43	98.22		0.05	0	0.01	98.48	0	75.7		0.29	0.02	1.85	94.37	1.28	89.03		0	0.01	0.11	93.06	0.08	81.34
0	0.03	8.93	98.59	5.76	98.29		0.02	0.01	0.02	98.63	0	69.53		0.04	0.08	1.42	94.19	1.1	88.11		0	0	0.08	97.65	0.11	82.98
0.01	0.01	10.06	98.48	6.15	98.23		0.01	0.01	0.01	97.62	0	69.46		0.05	0.01	1.22	93.92	0.94	88.38		0	0	0.21	96.99	0.22	82.16
Int12 Int3							Int12 Int5							Int12 Int8							Int12 TP901
0	6	3	6|3	3|6	36		0	6	4	6|4	4|6	46		0	6	5	6|5	5|6	56		0	6	8	6|8	8|6	68
0	0	0.54	96.7	0.32	98.49		0.24	0.02	0.23	97.77	0.21	81.93		0.45	0.06	0.68	94.89	4.1	95.06		0	0.69	3.73	94.11	2.89	30.41
0	0	0.11	95.4	0.14	98.8		0.04	0.01	0.11	99.11	0.12	87.27		0.07	0.07	0.61	92.99	3.64	94.4		0	0.75	3.73	95.87	3.26	25.23
0.01	0	0.14	96.64	0.18	98.89		0.05	0.01	0.48	99.33	0.39	82.17		0.07	0.1	0.68	95.26	3.72	94.7		0.06	0.73	3.93	96.88	3.16	19.81
0	0	0.06	96.18	0.18	99.01		0.08	0.03	0.64	99.44	0.46	77.68		0.03	0.09	0.82	93.74	3.72	95.16		0	0.84	3.97	96.42	3.22	26.29
0.01	0.01	0.07	95.68	0.16	98.33		0.14	0.02	0.1	99.41	0.1	83.21		0.04	0.07	0.55	94.04	3.62	94.38		0.02	0.71	3.58	92.99	3.47	25.25
0	0	0.09	93.16	0.16	97.42		0.08	0.04	0.5	99.44	0.47	88.28		0.03	0.15	0.67	94.6	3.48	95.24		0	0.71	4.24	96.85	3.51	28.84
Int2 Int3							Int2 Int5							Int2 Int8							Int2 TP901
0	7	3	7|3	3|7	37		0	7	4	7|4	4|7	47		0	7	5	7|5	5|7	57		0	7	8	7|8	8|7	78
0.02	0	0.18	99.06	0.33	95.72		0	0.01	0	98.95	0	80.37		0.17	0.06	0.29	75.6	0.44	46.1		0.14	0.02	0.05	94.4	0.35	35.8
0	0	0.14	98.48	0.46	96.19		0	0	0	99.06	0	76.74		0.2	0.08	0.16	69.59	0.39	39.3		0.12	0.01	0.17	93.95	0.44	35.69
0	0	0.13	98.7	0.34	94.75		0	0	0	98.88	0.05	76.65		0.14	0.05	0.29	77.98	0.68	47.65		0.02	0.02	0.37	95.92	0.31	36.25
0	0.18	0.08	98.67	0.25	93.89		0	0	0.09	98.63	0	74.05		0.17	0.12	0.2	69.26	0.46	40.09		0.1	0.05	0.41	93.77	0.38	53.82
0	0	0.08	99.01	0.28	90.43		0	0.01	0	98.22	0.01	70.4		0.09	0.07	0.19	78.04	0.37	44.55		0.03	0.12	0.38	85.76	0.27	53.45
0.01	0.01	0.04	98.83	0.2	89.54		0	0	0	99.09	0.01	65.19		0.2	0.08	0.25	75.67	0.46	39.27		0	0.03	0	82.29	0.49	52.36
raw data representing recombination % of sequential passcode circuit in the order of specific inducers
x|y represents a sequential induction of inducer x then inducer y
xy represents an entry of inducer x and y simultaneously
0	No inducer
1	DAPG
2	aTc
3	Arabinose
4	Cuminc acid
5	IPTG
6	3OC6 HSL
7	Cellobiose
8	D-Ribose
9	Van. acid

## Sheet: Fig 4E-G
4E					4F					4G
Bxb1					PhiC31					Int12
0	2	7	27		0	1	5	15		0	6	8	68
0.31	0.12	0.43	98.73		0	0	0.01	97.84		0.01	0	1.23	99.02
0.26	0.07	0.38	98.08		0	0	0.01	96.43		0.01	0	0.14	99.09
0.29	0.14	0.41	97.96		0	0	0.01	97.08		0.01	0.02	0.17	99.1
0.16	0.56	0.27	98.94		0	0	0	93.98		0.01	0.02	0.16	98.91
0.24	0.1	0.41	98.9		0	0	0.01	96.79		0.02	0	0.08	99.1
0.28	0.12	0.41	98.03		0	0	0.01	96.1		0.02	0	0.15	98.95
raw data representing recombination % of psc101 promoter flip circuit in presence of specific inducers
xy represents an entry of inducer x and y simultaneously
0	No inducer
1	DAPG
2	aTc
3	Arabinose
4	Cuminc acid
5	IPTG
6	3OC6 HSL
7	Cellobiose
8	D-Ribose
9	Van. acid

## Sheet: Fig 5B-F
5B
A118 Int5
0	1	5	15	4	14	45	1|5	1|4	1|45	5|1	5|4	5|14	15|4	4|1	4|5	4|15	14|5	45|1	1|5|4	1|4|5	5|4|1	4|1|5	4|5|1	5|1|4	145
0	0	0	0	0.4	0.68	0.8	0.4	2.43	2.57	0.08	2.77	8.56	97.96	1.51	0.19	0.21	0.26	0.34	13.06	1.16	1.23	0.07	0.06	91.95	10.53
0	0	0	0.01	0.49	0.97	1.02	0.02	2.43	2.46	0.02	2.86	8.67	99	0.23	0.18	0.22	0.29	0.3	12.49	1.04	1.26	0.06	0.06	92.51	11.18
0	0	0	0.01	0.29	0.81	0.73	0.07	2.53	2.59	0.04	2.54	7.81	98.54	0.2	0.14	0.17	0.29	0.31	12.22	1	1.18	0.04	0.05	92.17	11.4
0	0	0	0	0.33	0.8	0.75	0.14	2.68	2.67	0.01	2.74	8.77	98.36	0.22	0.14	0.17	0.24	0.32	11.59	1.06	1.45	0.04	0.05	92.46	10.78
0	0	0	0.01	0.3	0.73	0.84	0.04	2.59	2.6	0.01	2.78	8.7	99.09	0.18	0.14	0.19	0.29	0.29	11.59	1.01	1.35	0.04	0.05	94.16	10.77
0	0	0	0.01	0.32	0.67	0.77	0.11	2.62	2.38	0.03	2.96	8.32	99.12	0.18	0.18	0.19	0.28	0.28	11.15	1.06	1.36	0.03	0.06	91.76	11.43
raw data representing recombination % of sequential passcode circuit in the order of specific inducers							raw data representing recombination % of sequential passcode circuit in the order of specific inducers
5C
Bxb1 Int3
0	2	7	27	3	23	37	2|7	2|3	2|37	7|2	7|3	7|23	27|3	3|2	3|7	3|27	23|7	37|2	2|7|3	2|3|7	7|3|2	7|2|3	3|7|2	3|2|7	237
0.02	0	0	0	2.96	3.07	3.72	0	4.72	17.63	0.15	5.89	5.73	88.25	1.68	1.72	1.86	1.72	2.04	72.27	1.54	1.29	5.05	0.69	0.22	95.3
0	0	0	0	2.27	1.86	2.67	0	3.16	16.05	0.02	3.96	4.09	88.64	1.25	0.54	1.31	0.99	1.16	79.88	1.6	1.62	5.28	0.75	0.2	96.86
0	0	0	0.01	2.32	1.97	2.82	0	4.42	17.02	0.02	5.54	3.9	89.39	1.08	1.65	1.34	0.96	1.83	81.01	1.99	2.6	5.31	0.63	0.8	97.27
0	0	0	0	0.55	0.45	0.53	0.01	1.01	19.08	0.01	1.1	1.26	82.54	0.09	0.06	0.15	0.1	0.19	71.43	0.51	0.51	2.06	0.28	0.06	95.02
0	0	0	0	0.52	0.34	0.61	0	0.72	32.49	0.02	1.07	1.24	80.77	0.11	0.06	0.16	0.07	0.16	68.54	0.58	0.43	2.95	0.03	0.05	95.89
0	0	0	0	0.26	0.34	0.33	0	1.31	13.19	0.01	1.16	1.25	80.65	0.06	0.07	0.06	0.09	0.14	71.65	0.53	0.45	2.87	0.03	0.05	92.82
raw data representing recombination % of sequential passcode circuit in the order of specific inducers
5D
Bxb1 Int5
0	2	7	27	4	24	47	2|7	2|4	2|47	7|2	7|4	7|24	27|4	4|2	4|7	4|27	24|7	47|2	2|7|4	2|4|7	7|4|2	7|2|4	4|7|2	4|2|7	247
0.1	0.03	0.01	0	0.13	0.13	0.13	0.01	0.61	4.03	0.1	1.07	1.12	98.51	0.1	0.05	0.1	0.09	0.06	43.23	0.46	0.81	2.83	0.05	0.03	83.34
0.17	0.03	0.01	0.02	0.12	0.12	0.19	0.01	0.68	4.46	0.01	0.97	0.91	98.88	0.48	0.09	0.06	0.07	0.12	40.49	0.47	0.61	2.14	0.05	0.39	84.1
0.05	0.02	0.01	0	0.13	0.13	0.17	0.03	0.77	4.99	0.05	0.91	0.99	99.1	0.06	0.06	0.08	0.06	0.07	47.4	0.41	0.59	2.29	0.07	0.05	84.26
0.08	0.04	0.01	0.01	0.13	0.17	0.11	0.01	0.68	4.68	0.04	0.87	1.03	99.11	0.06	0.06	0.05	0.08	0.05	48.79	0.44	0.78	2.48	0.05	0.03	85.28
0.02	0	0	0	0.17	0.17	0.14	0.01	0.66	5.13	0.02	0.88	1.03	99.03	0.07	0.08	0.11	0.13	0.06	50.88	0.39	0.64	2.33	0.08	0.06	84.76
0.07	0.01	0.01	0.01	0.1	0.14	0.11	0.02	0.51	4.96	0.01	0.69	0.74	99.13	0.06	0.08	0.07	0.09	0.1	46.56	0.41	0.72	1.93	0.08	0.07	84.89
raw data representing recombination % of sequential passcode circuit in the order of specific inducers							raw data representing recombination % of sequential passcode circuit in the order of specific inducers
5E
Int12 Int3
0	6	8	68	3	36	38	6|8	6|3	6|38	8|3	8|6	8|36	68|3	3|6	3|8	3|68	36|8	38|6	6|8|3	6|3|8	8|3|6	8|6|3	3|8|6	3|6|8	368
0.148	0.04	0.02	0	0.72	1.21	0.13	0.23	0.99	4.06	0.57	0.03	2.22	96.01	0.2	0.24	0.43	0.28	0.02	4.75	0.44	0.31	2.11	0.1	0.1	91.58
0.39	0.07	0.03	0	1.01	1.19	0.37	0.08	1.12	4.83	0.83	0.01	2.05	96.45	0.39	0.31	0.5	0.36	0.1	4.29	0.43	0.29	1.76	0.13	0.12	93.77
0.24	0.03	0.01	0	0.92	1.2	0.26	0.07	0.81	3.86	0.54	0.01	1.7	96.49	0.23	0.21	0.36	0.23	0.05	3.67	0.29	0.22	1.55	0.11	0.1	82.46
0.04	0.01	0	0.01	1.24	1.33	3.13	0.05	1.13	3.14	1.04	0.01	1.18	96.23	0.32	0.26	0.48	0.37	0.02	3.08	0.28	0.43	1.09	0.11	0.13	91.53
0.02	0.01	0.04	0.01	0.84	1.08	0.26	0.05	0.7	3.54	0.51	0.01	1.8	96.4	0.19	0.16	0.24	0.23	0.04	3.48	0.28	0.24	1.81	0.05	0.06	91.07
0.05	0.02	0.03	0.04	0.96	1.04	0.15	0.04	0.65	3.3	0.46	0	2.41	96.15	0.27	0.21	0.28	0.23	0.02	3.78	0.27	0.16	2.03	0.05	0.07	91.33
raw data representing recombination % of sequential passcode circuit in the order of specific inducers							raw data representing recombination % of sequential passcode circuit in the order of specific inducers
5F
Int12 Int5
0	6	8	68	4	46	48	6|8	6|4	6|48	8|6	8|4	8|46	68|4	4|6	4|8	4|68	46|8	48|6	6|8|4	6|4|8	8|4|6	8|6|4	4|8|6	4|6|8	468
0.08	0.05	0.01	0.02	0.6	0.66	1.06	0.06	1.08	3.11	0.05	0.77	1.66	99.16	0.34	0.32	0.72	0.31	0.46	6.21	0.55	0.44	3.5	0.1	0.11	88.3
0.11	0.01	0	0	0.21	0.24	0.69	0.06	0.66	2.6	0.01	0.38	0.74	99.06	0.14	0.14	0.3	0.13	0.19	6.05	0.31	0.18	1.77	0.06	0.07	90.11
0.01	0	0.05	0	0.58	0.61	0.6	0.04	1.26	2.66	0.02	0.68	1.48	99.1	0.3	0.24	0.7	0.32	0.15	7.54	0.57	0.29	2.99	0.11	0.12	90.71
0.05	0.02	0.01	0	0.59	0.57	1.2	0.02	1.23	2.78	0.03	0.67	2.2	94.32	0.27	0.28	0.64	0.26	0.54	5.26	0.47	0.29	4.66	0.14	0.09	89.84
0.04	0.01	0	0	0.3	0.25	0.52	0.02	0.69	2.66	0.01	0.38	1.48	99.08	0.14	0.14	0.33	0.15	0.19	5.44	0.41	0.18	2.99	0.06	0.06	89.99
0.01	0.01	0.01	0	0.48	0.46	0.7	0.02	1.06	2.85	0	0.42	1.12	99.01	0.17	0.19	0.47	0.19	0.31	5.92	0.49	0.24	2.12	0.09	0.07	90.37
raw data representing recombination % of sequential passcode circuit in the order of specific inducers
x|y represents a sequential induction of inducer x then inducer y
xy represents an entry of inducer x and y simultaneously
xyz represents an entry of inducer x, y, and z simultaneously, simulating the potential penetration
0	No inducer
1	DAPG
2	aTc
3	Arabinose
4	Cuminc acid
5	IPTG
6	3OC6 HSL
7	Cellobiose
8	D-Ribose
9	Van. acid

## Sheet: Fig 6C-G
6C	1
0	27	68	4	27|68	27|4	68|27	68|4	4|27	4|68	27|68|4	27|4|68	68|27|4	68|4|27	4|27|68	4|68|27	24678	24678		0	No inducer
0	0	0.01	0.03	0	0.02	0.01	0.07	0.03	0.02	97.76	0.08	0.05	0.05	0.01	0.02	48.18	ns		1	DAPG
0	0	0	0.04	0	0.01	0	0.1	0.02	0.01	97.26	0.06	0.08	0.05	0.01	0.02	48.58	ns		2	aTc
0	0	0	0	0.01	0.01	0	0.07	0	0.01	98.4	0.06	0.05	0.04	0	0	49.61	ns		3	Arabinose
0	0	0	0.04	0	0.02	0	0.07	0.02	0.01	97.68	0.03	0.05	0.05	0.03	0.02	47.79	ns		4	Cuminc acid
0	0	0	0.03	0	0.01	0	0.08	0.03	0.01	97.77	0.02	0.06	0.06	0.02	0.01	48.8	ns		5	IPTG
0	0	0	0	0	0.01	0	0.09	0	0	96.5	0.01	0.11	0.05	0	0	48.12	ns		6	3OC6 HSL
																no penalties	penalties		7	Cellobiose
																			8	D-Ribose
6D	2
0	1	5	6	1|5	1|6	5|1	5|6	6|1	6|5	1|5|6	1|6|5	5|1|6	5|6|1	6|1|5	6|5|1	156
0	0	0	0	0.02	0.01	0	0.57	0.01	0.31	0.61	89.14	0.42	0.57	0.37	0.05	22.63
0	0	0.01	0	0.01	0.01	0.01	0.65	0.01	0.21	2.36	90.33	0.62	0.65	0.21	0.06	21.01
0	0	0	0	0.01	0.01	0.01	1.04	0	0.19	2.77	90.15	0.76	1.04	0.13	0.06	25.47
0	0	0.01	0	0.01	0.02	0.01	1.19	0	0.3	0.62	90.09	0.75	1.19	0.31	0.08	25.78
0	0	0.01	0.02	0.01	0.01	0.01	0.81	0.01	0.22	1.42	89.66	0.93	0.81	0.29	0.05	28.1
0	0	0.01	0	0.01	0.03	0.03	0.96	0	0.29	0.84	90.08	0.71	0.96	0.32	0.04	21.92
6E	3
0	2	3	6	2|3	2|6	3|2	3|6	6|2	6|3	2|3|6	2|6|3	3|2|6	3|6|2	6|2|3	6|3|2	236
0.01	0.02	0	0.02	0.01	0	0.01	0.06	0.7	1.15	0.89	95.25	0.01	0.03	1.11	0.54	68.6
0.01	0	0.01	0.04	0	0.01	0.02	0.02	0.17	1.03	0.46	97.6	0.01	0.01	0.79	0.71	70.72
0.01	0	0	0.02	0	0.01	0.01	0.01	0.22	5.6	0.08	97.8	0.02	0.03	6.02	3.67	67.36
0.02	0	0.01	0.01	0	0.01	0.01	0.04	0.04	1.01	0.06	97.54	0	0.03	1.24	0.68	69.82
0.01	0.01	0	0.01	0.01	0	0.01	0	0.04	0.79	0.02	96.62	0	0	0.69	0.48	74.66
0.01	0	0.01	0.02	0	0.01	0	0.02	0.03	1.76	0.06	97.97	0.01	0.03	1.98	1.03	68.13
6F	4
0	2	4	6	2|4	2|6	4|2	4|6	6|2	6|4	2|4|6	2|6|4	4|2|6	4|6|2	6|2|4	6|4|2	246
0.81	0.01	0.02	0	0	0.03	0.39	0.02	0.2	0.01	1.09	96.95	0.01	0	0.02	0.41	46.05
0.13	0	0	0.01	0	0	0.03	0.01	0.01	0	0.18	97.96	0.01	0	0.08	0.05	49.3
0.03	0.01	0.02	0.01	0.02	0	0.05	0.02	0.04	0.02	0.05	96.18	0.03	0.01	0.01	0.02	47.63
0.01	0	0.02	0	0.01	0	0.03	0.01	0.04	0.02	0.01	97.69	0.03	0	0.03	0.06	48.59
6G	5
0	27	68	3	27|68	27|3	68|27	68|3	3|27	3|68	27|68|3	27|3|68	68|27|3	68|3|27	3|27|68	3|68|27	23678
0	0	0	0	0	0	0.02	0.01	0	0.44	94.97	2.03	0.08	0.1	0.09	0.16	62.67
0.01	0	0	0	0	0	0.02	0.02	0.01	0.25	94.97	1.42	0.07	0.09	0.07	0.19	65.62
0.01	0	0	0	0	0.01	0	0.01	0	0.22	94.77	1.47	0.05	0.05	0.08	0.17	63.14
0.01	0	0	0	0	0	0.01	0.01	0	0.18	95.37	1.28	0.04	0.03	0	0.13	63.5
0	0	0	0	0	0	0	0.01	0	0.43	94.95	1.22	0.05	0.08	0.02	0.14	67.13
0	0	0.16	0.02	0	0	0.15	0.16	0.01	0.42	95.66	1.27	0.11	0.06	0	0.17	63.49
raw data representing recombination % of sequential passcode circuit in the order of specific inducers
ns = no survival
xyz represents an entry of inducer x, y, and z simultaneously, simulating the potential penetration

## Sheet: Fig 7B
7B	relE							mazF								higB								tse2
Time (hrs)	No inducer			Induced				Time (hrs)	No inducer			Induced				Time (hrs)	No inducer			Induced				Time (hrs)	No inducer			Induced
0	0.0052	0.0032	0.0001	0.003283	0.0051	0.0077		0	0.0045	0.0019	0.0041	0.006417	0.0068	0.0071		0	0.009608	0.008608	0.007008	0.011308	0.012508	0.005408		0	0.0026	0.0087	0.0042	0.0026	0.0006	0.0005
0.0247222	0.0034	0.0034	0.0002	0.002833	0.0051	0.0074		0.0247222	0.0045	0.002	0.0043	0.006583	0.0073	0.0073		0.163056	0.009767	0.008567	0.006767	0.008167	0.007467	0.005367		0.162778	0.0031	0.0199	0.0047	0.0009	0.0013	0.0007
0.166389	0.0036	0.0022	0.0001	0.00295	0.0049	0.0073		0.166389	0.0047	0.0007	0.0041	0.006433	0.0071	0.0073		0.329444	0.010308	0.009108	0.007108	0.007608	0.006508	0.005308		0.329167	0.0034	0.0518	0.0051	0.001	0.0012	0.0008
0.191389	0.0035	0.0028	0.0002	0.00315	0.0049	0.0074		0.191389	0.0047	0.0014	0.0042	0.00655	0.0071	0.0074		0.496111	0.011417	0.010417	0.008317	0.007917	0.006617	0.005517		0.496111	0.0042	0.0103	0.0055	0.0012	0.0014	0.0009
0.333056	0.0036	0.0052	0.0004	0.003233	0.0054	0.0095		0.333056	0.005	0.0034	0.0048	0.00715	0.0072	0.0073		0.662778	0.012758	0.011658	0.009658	0.008058	0.007258	0.005858		0.662778	0.0054	0.0117	0.0063	0.0013	0.0017	0.0019
0.358056	0.0042	0.0052	0.0005	0.0034	0.0051	0.0072		0.358056	0.0052	0.0033	0.0048	0.007233	0.0073	0.0077		0.829444	0.014367	0.013367	0.010967	0.008567	0.007467	0.006067		0.829444	0.0068	0.0131	0.0074	0.0014	0.0019	0.0013
0.499722	0.0047	0.0056	0.0009	0.003133	0.0048	0.0073		0.499722	0.0059	0.0032	0.0055	0.0074	0.0075	0.0092		0.995833	0.015933	0.015333	0.012333	0.008933	0.007633	0.006233		0.995833	0.0086	0.0152	0.0087	0.0017	0.0024	0.0015
0.524722	0.0047	0.0054	0.0009	0.002933	0.0053	0.0074		0.524722	0.0059	0.0033	0.0054	0.007433	0.0073	0.0086		1.16278	0.018092	0.016992	0.013892	0.009292	0.007892	0.006492		1.16278	0.011	0.0171	0.0103	0.0019	0.0027	0.0018
0.666389	0.005	0.0056	0.0012	0.003383	0.0051	0.0073		0.666389	0.0065	0.0026	0.0055	0.007233	0.0078	0.0087		1.32917	0.020142	0.019042	0.016842	0.009542	0.008242	0.006742		1.32917	0.0128	0.0187	0.0117	0.002	0.0032	0.002
0.691389	0.0053	0.0076	0.0015	0.003417	0.0057	0.0078		0.691389	0.0068	0.0046	0.0061	0.007683	0.0078	0.0086		1.49583	0.0226	0.0213	0.0184	0.0101	0.0088	0.0069		1.49583	0.0152	0.0212	0.0134	0.0022	0.0035	0.0022
0.833056	0.0062	0.0086	0.0019	0.0035	0.0054	0.0081		0.833056	0.0076	0.0046	0.0068	0.007917	0.0081	0.0087		1.66222	0.025225	0.023425	0.021025	0.010325	0.009125	0.007225		1.66278	0.0184	0.0248	0.0153	0.0025	0.0042	0.0025
0.858056	0.0063	0.01	0.0021	0.00375	0.0058	0.0083		0.858056	0.0077	0.0057	0.0069	0.0081	0.008	0.0087		1.82972	0.028275	0.026175	0.023375	0.010875	0.009275	0.007475		1.82917	0.0231	0.0284	0.0177	0.0027	0.0046	0.003
0.999722	0.0097	0.0118	0.0027	0.00355	0.0058	0.0086		0.999722	0.0086	0.0064	0.0077	0.00825	0.0095	0.0089		1.99639	0.031525	0.029525	0.026825	0.011325	0.009625	0.007725		1.99583	0.0279	0.0336	0.0234	0.0033	0.006	0.0035
1.02472	0.0085	0.0114	0.0026	0.003767	0.0062	0.0083		1.02472	0.0088	0.0059	0.0079	0.00815	0.0083	0.0077		2.16306	0.036158	0.033658	0.030858	0.011658	0.009758	0.007958		2.16278	0.034	0.0396	0.0268	0.0036	0.0065	0.0042
1.16611	0.0082	0.0139	0.0033	0.003967	0.0059	0.0082		1.16611	0.0098	0.007	0.0087	0.008367	0.0085	0.0093		2.32944	0.041333	0.038533	0.035333	0.011933	0.010433	0.008233		2.32944	0.0407	0.0458	0.033	0.0044	0.0073	0.0043
1.19111	0.0086	0.0153	0.0035	0.003317	0.0072	0.0093		1.19111	0.01	0.0077	0.0089	0.008567	0.0085	0.0072		2.49639	0.04715	0.04485	0.04145	0.01235	0.01075	0.00855		2.49611	0.0495	0.0518	0.04	0.0052	0.0085	0.0054
1.3325	0.0094	0.0152	0.0037	0.0034	0.0062	0.0086		1.3325	0.011	0.0062	0.0095	0.008317	0.0088	0.0096		2.6625	0.055508	0.053608	0.048508	0.012708	0.010808	0.008708		2.66278	0.0558	0.0611	0.0484	0.0058	0.0087	0.0063
1.3575	0.0094	0.0162	0.004	0.0041	0.0066	0.0089		1.3575	0.0112	0.0069	0.0095	0.0084	0.0087	0.0096		2.82972	0.065375	0.060375	0.057675	0.013275	0.011075	0.009075		2.82944	0.0649	0.0705	0.0547	0.0066	0.0101	0.0071
1.49972	0.0108	0.0217	0.0051	0.004117	0.0065	0.0087		1.49972	0.0124	0.0104	0.011	0.0092	0.009	0.0097		2.99583	0.07615	0.06985	0.06805	0.01375	0.01145	0.00935		2.99611	0.0814	0.0853	0.0629	0.0069	0.01	0.0071
1.52444	0.0113	0.0215	0.0052	0.003733	0.007	0.0088		1.52444	0.0126	0.0101	0.0111	0.009717	0.0092	0.0098		3.16278	0.08845	0.08235	0.07765	0.01405	0.01165	0.00955		3.16278	0.0998	0.099	0.0714	0.0078	0.0118	0.0081
1.66639	0.0124	0.0227	0.0057	0.004683	0.0067	0.0088		1.66639	0.0138	0.0099	0.0121	0.009033	0.0094	0.0102		3.32889	0.104658	0.097258	0.096158	0.014558	0.012058	0.009758		3.32917	0.113	0.1159	0.0849	0.0085	0.0139	0.0094
1.69139	0.0125	0.0247	0.006	0.0054	0.007	0.0088		1.69139	0.0144	0.0109	0.0126	0.009283	0.0094	0.0103		3.49556	0.122858	0.114458	0.114858	0.014858	0.012658	0.010058		3.49611	0.1352	0.1359	0.1017	0.0091	0.0132	0.0094
1.83306	0.0141	0.0272	0.0069	0.0043	0.0068	0.0095		1.83306	0.0158	0.0118	0.0143	0.0093	0.0097	0.0105		3.66222	0.1449	0.1351	0.1281	0.015	0.0126	0.0102		3.66278	0.15	0.1552	0.1168	0.0089	0.012	0.0098
1.85806	0.0149	0.0301	0.0076	0.004333	0.0071	0.0089		1.85806	0.0168	0.0136	0.0145	0.0098	0.01	0.0107		3.82917	0.170292	0.158992	0.152292	0.015492	0.013392	0.010392		3.82944	0.184	0.1784	0.1451	0.012	0.0144	0.0109
1.99972	0.0167	0.0343	0.0085	0.004083	0.007	0.0106		1.99972	0.0184	0.0157	0.0161	0.009933	0.0099	0.0108		3.99639	0.196642	0.183842	0.175142	0.016042	0.013242	0.010742		3.99611	0.21	0.2119	0.1587	0.0121	0.0144	0.0101
2.02472	0.0171	0.0329	0.0089	0.003983	0.0075	0.0092		2.02472	0.0192	0.0138	0.0164	0.009683	0.0099	0.0107		4.16306	0.224892	0.210092	0.203592	0.016292	0.013692	0.010992		4.16278	0.2363	0.2341	0.1874	0.0117	0.015	0.0114
2.16639	0.0191	0.0376	0.0102	0.0041	0.0073	0.0092		2.16639	0.0213	0.016	0.0186	0.009883	0.01	0.011		4.32972	0.253692	0.243692	0.234792	0.016592	0.013792	0.011192		4.32944	0.2842	0.2751	0.2204	0.0121	0.0146	0.0121
2.19139	0.0194	0.0396	0.0106	0.00405	0.0089	0.0096		2.19139	0.0218	0.017	0.0189	0.0098	0.0102	0.0112		4.49639	0.289667	0.278367	0.269867	0.017067	0.014367	0.011567		4.49611	0.3192	0.3218	0.2487	0.0131	0.0149	0.012
2.33306	0.0225	0.0441	0.0124	0.004267	0.0075	0.0093		2.33306	0.0244	0.0186	0.0216	0.00995	0.0105	0.0115		4.66278	0.325025	0.313225	0.305425	0.017525	0.014225	0.011925		4.66278	0.3715	0.3656	0.2847	0.0132	0.016	0.0141
2.35806	0.0229	0.047	0.0129	0.004667	0.0079	0.0095		2.35806	0.0248	0.0201	0.0222	0.013867	0.0104	0.0115		4.82972	0.365233	0.356633	0.345533	0.018133	0.014833	0.012133		4.82944	0.4242	0.4161	0.3213	0.0119	0.0161	0.0131
2.49972	0.0263	0.0556	0.0157	0.004633	0.0084	0.0094		2.49972	0.028	0.024	0.0253	0.010767	0.0107	0.0116		4.99639	0.409008	0.402708	0.388708	0.018608	0.015208	0.012508		4.99611	0.4689	0.4495	0.3585	0.0115	0.0163	0.0136
2.52472	0.027	0.0578	0.0162	0.004767	0.0081	0.0096		2.52472	0.0287	0.0244	0.0257	0.010633	0.0108	0.0119		5.16278	0.454817	0.457717	0.439817	0.019217	0.015517	0.012617		5.16278	0.5143	0.5125	0.4073	0.0131	0.0173	0.0131
2.66583	0.0307	0.0673	0.019	0.00475	0.008	0.0104		2.66583	0.033	0.0283	0.0294	0.011067	0.0111	0.0121		5.32917	0.503333	0.514533	0.490533	0.019633	0.016533	0.012933		5.32944	0.5687	0.5584	0.4559	0.0128	0.0162	0.0141
2.69111	0.031	0.0679	0.0196	0.005	0.0081	0.0098		2.69111	0.0332	0.0286	0.0297	0.01125	0.0111	0.0119		5.49611	0.555075	0.567275	0.545375	0.020475	0.017575	0.013175		5.49583	0.5958	0.6154	0.5019	0.0127	0.0173	0.0132
2.8325	0.0355	0.0808	0.0229	0.00495	0.0082	0.0101		2.8325	0.0388	0.0338	0.034	0.0116	0.0116	0.0123		5.66222	0.589525	0.600525	0.586625	0.020625	0.017925	0.013525		5.66278	0.6387	0.6466	0.5561	0.0128	0.0162	0.0128
2.8575	0.0362	0.0813	0.0235	0.005133	0.0085	0.0101		2.8575	0.0388	0.0339	0.0343	0.01145	0.0113	0.0125		5.82917	0.634592	0.648492	0.636092	0.021492	0.017892	0.013892		5.82944	0.7066	0.6932	0.5928	0.0135	0.0177	0.0132
2.99972	0.0419	0.0973	0.0269	0.00505	0.0083	0.0104		2.99972	0.0453	0.0397	0.0396	0.012033	0.0116	0.0128		5.99583	0.687958	0.701358	0.688158	0.022158	0.018858	0.014258		5.99611	0.7411	0.7472	0.6422	0.0111	0.0186	0.0137
3.02472	0.0427	0.0978	0.0277	0.00505	0.0087	0.0099		3.02472	0.0462	0.0393	0.0404	0.01185	0.0117	0.0128		6.1625	0.740767	0.752367	0.738267	0.022967	0.019167	0.014667		6.16306	0.7779	0.786	0.685	0.0123	0.0186	0.0146
3.16639	0.0484	0.1136	0.0317	0.0052	0.0085	0.011		3.16639	0.0516	0.0462	0.0462	0.01205	0.0119	0.0129		6.32972	0.784858	0.795258	0.784458	0.023858	0.019458	0.014858		6.32944	0.8297	0.8362	0.7357	0.0156	0.0193	0.0146
3.19139	0.0504	0.1196	0.0323	0.0048	0.0088	0.0107		3.19139	0.0543	0.0477	0.0475	0.0123	0.012	0.0131		6.49639	0.826508	0.833208	0.825408	0.025008	0.020108	0.015508		6.49583	0.8605	0.8952	0.7936	0.0145	0.0201	0.0149
3.33306	0.0571	0.1372	0.0368	0.005	0.0088	0.0108		3.33306	0.0613	0.053	0.054	0.0122	0.0125	0.0134		6.66306	0.86065	0.86565	0.85915	0.02595	0.02025	0.01595		6.66278	0.9071	0.9345	0.846	0.0146	0.021	0.0148
3.35806	0.0585	0.1403	0.0383	0.004667	0.0091	0.0103		3.35806	0.0622	0.0545	0.0557	0.0124	0.0123	0.0133		6.82972	0.893308	0.895208	0.891608	0.027208	0.020708	0.016608		6.82944	0.9436	0.9644	0.9063	0.0157	0.021	0.016
3.49972	0.0671	0.1652	0.0434	0.005383	0.0107	0.0103		3.49972	0.0718	0.0629	0.0639	0.012367	0.0127	0.0138		6.99639	0.918233	0.918833	0.918433	0.028333	0.021133	0.017133		6.99611	0.9627	0.9999	0.9366	0.0149	0.0209	0.0142
3.52472	0.0686	0.1689	0.0455	0.005483	0.0098	0.0106		3.52472	0.0728	0.0662	0.0648	0.013083	0.0127	0.0136		7.16306	0.939417	0.939317	0.942017	0.029917	0.021817	0.017617		7.16278	0.9862	1.0191	0.9683	0.0149	0.023	0.0157
3.66639	0.0791	0.1971	0.0519	0.005333	0.0091	0.0109		3.66639	0.0855	0.0768	0.0751	0.013483	0.013	0.014		7.32972	0.960317	0.958017	0.962217	0.031217	0.022217	0.018417		7.32944	1.0172	1.0441	0.9959	0.0159	0.0248	0.0166
3.69139	0.0806	0.2009	0.0529	0.005317	0.0093	0.0109		3.69139	0.087	0.0779	0.0766	0.013233	0.013	0.014		7.49583	0.977825	0.975525	0.979425	0.032925	0.023225	0.019225		7.49611	1.0362	1.06	1.0224	0.0153	0.0254	0.0154
3.83278	0.0937	0.2282	0.0616	0.005217	0.0092	0.0107		3.83278	0.1	0.0897	0.0882	0.013617	0.0134	0.0143		7.66306	0.9943	0.9926	0.9982	0.0354	0.0243	0.0204		7.6625	1.0578	1.082	1.045	0.0167	0.0272	0.0172
3.8575	0.0955	0.233	0.062	0.005633	0.0094	0.0114		3.8575	0.1023	0.0917	0.0907	0.013517	0.0133	0.0149		7.82917	1.00896	0.996458	1.01446	0.037158	0.024958	0.021358		7.82944	1.0632	1.0972	1.0575	0.0174	0.0286	0.0177
3.99972	0.1112	0.2673	0.0712	0.0054	0.0095	0.0108		3.99972	0.1207	0.1089	0.1056	0.014333	0.0137	0.0147		7.99583	1.01102	0.993917	1.01622	0.039717	0.026117	0.022917		7.99611	1.0859	1.0967	1.0653	0.0163	0.0299	0.0171
4.02444	0.1132	0.2706	0.0732	0.005783	0.0096	0.0113		4.02444	0.1205	0.1098	0.1078	0.0141	0.0136	0.0146		8.16306	1.00877	0.993267	1.01277	0.042367	0.027067	0.024167		8.16278	1.0905	1.1213	1.1163	0.0189	0.0328	0.0181
4.16611	0.1324	0.3062	0.0842	0.0053	0.0098	0.011		4.16611	0.1436	0.1295	0.1247	0.014683	0.014	0.015		8.32972	1.00616	0.990658	1.01086	0.045958	0.028058	0.025258		8.32944	1.0829	1.1019	1.1204	0.0195	0.0353	0.0201
4.19083	0.1344	0.3112	0.0862	0.0056	0.0097	0.0112		4.19083	0.1455	0.1301	0.1275	0.0141	0.0141	0.015		8.49639	1.00411	0.989208	1.00851	0.049308	0.029308	0.027008		8.49611	1.0705	1.0993	1.124	0.0209	0.039	0.0205
4.33306	0.1554	0.3451	0.1	0.005867	0.0098	0.0112		4.33306	0.1656	0.1522	0.1471	0.0148	0.0144	0.0151		8.66306	1.00205	0.98755	1.00615	0.05405	0.03075	0.02895		8.66278	1.0395	1.0812	1.0963	0.0229	0.0425	0.0231
4.35806	0.16	0.3523	0.1019	0.005433	0.0099	0.0113		4.35806	0.1701	0.1565	0.1521	0.015067	0.0143	0.0155		8.82972	0.999367	0.984767	1.00317	0.058767	0.032367	0.031167		8.82944	1.0662	1.0911	1.113	0.024	0.0471	0.025
4.49972	0.1837	0.388	0.1172	0.005883	0.0107	0.0116		4.49972	0.1975	0.179	0.1744	0.014933	0.0147	0.0158		8.99639	0.996808	0.982108	1.00071	0.064908	0.033808	0.033308		8.99611	1.0567	1.0808	1.097	0.0264	0.0562	0.0243
4.52472	0.1883	0.3967	0.1201	0.006217	0.0101	0.0115		4.52472	0.2001	0.1849	0.1796	0.015383	0.0148	0.0158		9.16306	0.99535	0.98095	0.99765	0.07175	0.03565	0.03645		9.16278	1.0556	1.0844	1.0962	0.0292	0.0572	0.0285
4.66639	0.2153	0.4382	0.1383	0.006233	0.01	0.0125		4.66639	0.2288	0.2129	0.2069	0.015717	0.0149	0.0159		9.32972	0.992833	0.979633	0.995533	0.079433	0.037933	0.039433		9.32944	1.0263	1.0707	1.0638	0.0313	0.0631	0.0298
4.69167	0.2212	0.4491	0.1427	0.005867	0.0102	0.0118		4.69167	0.2381	0.2195	0.2125	0.015833	0.0152	0.0162		9.49639	0.991417	0.979117	0.994317	0.089017	0.040017	0.043017		9.49611	1.0313	1.0756	1.0776	0.0357	0.0783	0.0339
4.8325	0.2493	0.4857	0.1628	0.0063	0.0103	0.0122		4.8325	0.2637	0.2457	0.2393	0.015767	0.0152	0.0163		9.66306	0.991342	0.978942	0.993242	0.099942	0.042942	0.047642		9.66278	1.0432	1.081	1.0822	0.0406	0.095	0.0358
4.8575	0.2572	0.4977	0.1676	0.006267	0.0106	0.0127		4.8575	0.2728	0.2535	0.2461	0.0162	0.0154	0.0163		9.82972	0.989958	0.978258	0.992758	0.112658	0.046158	0.052158		9.82972	1.0617	1.0827	1.0846	0.046	0.1063	0.0414
4.99944	0.2869	0.5432	0.1921	0.006367	0.0106	0.0136		4.99944	0.308	0.2854	0.2764	0.016367	0.0158	0.0167		9.99611	0.989075	0.978475	0.992775	0.128575	0.049475	0.057975		9.99639	1.0367	1.0734	1.072	0.0498	0.1225	0.0465
5.02444	0.3007	0.5532	0.1976	0.006233	0.0106	0.0119		5.02444	0.3187	0.2951	0.2854	0.016567	0.0158	0.0167		10.1625	0.990283	0.979583	0.994583	0.146783	0.053683	0.064383		10.1628	1.0632	1.0906	1.0915	0.0582	0.1423	0.0515
5.16639	0.3347	0.5849	0.2222	0.006217	0.0106	0.0119		5.16639	0.3523	0.3272	0.3182	0.016533	0.0161	0.0169		10.3297	0.9923	0.9797	0.9954	0.1688	0.0583	0.0721		10.3294	1.0397	1.0865	1.0871	0.067	0.1628	0.059
5.19139	0.3441	0.5961	0.2286	0.0065	0.0105	0.013		5.19139	0.3578	0.3354	0.3263	0.016517	0.0161	0.0169		10.4964	0.99385	0.98295	0.99985	0.19125	0.06435	0.08105		10.4961	1.0488	1.0833	1.0842	0.0712	0.1884	0.0681
5.33333	0.3709	0.6413	0.2584	0.00645	0.0109	0.0134		5.33333	0.3946	0.3718	0.3591	0.017	0.0163	0.017		10.6622	0.997867	0.985767	1.00407	0.215667	0.070467	0.091767		10.6628	1.0607	1.0956	1.0962	0.0873	0.2157	0.0762
5.35806	0.3789	0.6498	0.2648	0.006233	0.0107	0.0129		5.35806	0.4052	0.3807	0.3666	0.01695	0.0165	0.0172		10.8297	1.00155	0.98795	1.00695	0.24155	0.07845	0.10385		10.8294	1.0683	1.0947	1.0944	0.104	0.2438	0.0885
5.5	0.4195	0.697	0.3005	0.0066	0.011	0.0125		5.5	0.4433	0.4212	0.4041	0.017233	0.0165	0.0174		10.9964	1.00382	0.990817	1.00922	0.270817	0.086817	0.118117		10.9961	1.0528	1.0878	1.0892	0.117	0.2816	0.1008
5.52472	0.4328	0.7058	0.3067	0.006667	0.0111	0.0146		5.52472	0.4577	0.4334	0.4165	0.0177	0.0169	0.0175		11.1631	1.00672	0.991817	1.01082	0.302317	0.096717	0.134717		11.1628	1.0685	1.0926	1.0918	0.1383	0.3092	0.1184
5.66639	0.483	0.7516	0.3419	0.006633	0.0111	0.0128		5.66639	0.4997	0.4714	0.4549	0.017767	0.0169	0.018		11.3297	1.00883	0.996025	1.01382	0.335825	0.109125	0.153525		11.3294	1.0687	1.0976	1.0999	0.1576	0.3399	0.141
5.69139	0.4887	0.7605	0.3492	0.00685	0.0114	0.0129		5.69139	0.5112	0.4818	0.4658	0.017933	0.0171	0.0178		11.4958	1.0124	0.999	1.0159	0.3741	0.1232	0.1739		11.4961	1.0657	1.1038	1.107	0.1882	0.3869	0.1658
5.83333	0.5389	0.8024	0.3869	0.006667	0.0119	0.0137		5.83333	0.5516	0.527	0.5082	0.01835	0.0173	0.018		11.6631	1.01452	1.00122	1.01812	0.414717	0.140617	0.197017		11.6628	1.0553	1.0932	1.0961	0.215	0.4216	0.1935
5.85833	0.548	0.8097	0.3954	0.006833	0.0115	0.0129		5.85833	0.5592	0.537	0.5179	0.017967	0.0173	0.0182		11.8297	1.01648	1.00258	1.02008	0.456983	0.160283	0.221883		11.8294	1.0596	1.1	1.1026	0.2436	0.4688	0.2213
5.99972	0.5832	0.8474	0.4385	0.0067	0.0117	0.0139		5.99972	0.5945	0.5732	0.5583	0.018533	0.0176	0.0186		11.9961	1.01787	1.00537	1.02187	0.500867	0.181967	0.249867		11.9961	1.0734	1.0938	1.098	0.2833	0.5076	0.2581
6.025	0.5952	0.8545	0.4466	0.006767	0.0118	0.013		6.025	0.6044	0.582	0.5652	0.0185	0.0179	0.0186		12.1625	1.02101	1.00801	1.02381	0.538708	0.205608	0.277908		12.1628	1.0536	1.0995	1.101	0.3163	0.5573	0.2904
6.16639	0.6329	0.8851	0.4874	0.0071	0.0119	0.0135		6.16639	0.6478	0.627	0.6108	0.018767	0.0178	0.0186		12.3294	1.02153	1.00923	1.02543	0.571725	0.229825	0.309425		12.3297	1.0831	1.1082	1.114	0.3586	0.5725	0.3337
6.19139	0.6492	0.8932	0.5003	0.006867	0.012	0.0134		6.19139	0.6599	0.6368	0.6201	0.0194	0.0185	0.0191		12.4958	1.02359	1.01089	1.02779	0.615992	0.255192	0.343792		12.4961	1.0906	1.1179	1.12	0.3841	0.6289	0.3646
6.33278	0.6952	0.9203	0.5394	0.007233	0.0117	0.0133		6.33278	0.7046	0.6822	0.6645	0.019367	0.0185	0.0191		12.6628	1.02493	1.01293	1.02953	0.664925	0.282925	0.381925		12.6628	1.0813	1.1149	1.1173	0.4275	0.6771	0.4004
6.3575	0.7068	0.9273	0.5464	0.007217	0.0121	0.0133		6.3575	0.7155	0.6911	0.6739	0.019733	0.0184	0.0192		12.8292	1.02669	1.01379	1.03149	0.711092	0.312192	0.421892		12.8294	1.0817	1.1162	1.1204	0.4635	0.701	0.4412
6.49944	0.7521	0.9507	0.5868	0.007083	0.0122	0.0137		6.49944	0.76	0.7364	0.7178	0.019917	0.0189	0.0194		12.9961	1.02848	1.01667	1.03367	0.753775	0.345675	0.465475		12.9961	1.0797	1.1201	1.1176	0.5	0.7633	0.4673
6.52444	0.7621	0.9544	0.5975	0.007183	0.0122	0.0136		6.52444	0.7687	0.7455	0.7263	0.020183	0.019	0.0197		13.1625	1.03134	1.01814	1.03604	0.791742	0.383342	0.508542		13.1628	1.0938	1.1218	1.1214	0.551	0.7902	0.5253
6.66639	0.7968	0.9747	0.6425	0.0071	0.0125	0.014		6.66639	0.8126	0.7905	0.7701	0.020083	0.0191	0.0199		13.3297	1.03249	1.01899	1.03689	0.824692	0.423792	0.550292		13.3297	1.0848	1.11	1.1132	0.5726	0.822	0.5654
6.69139	0.8126	0.9776	0.6528	0.007483	0.0127	0.0142		6.69139	0.8219	0.7997	0.7789	0.0202	0.0194	0.0199		13.4964	1.03407	1.02067	1.03887	0.853467	0.467667	0.591667		13.4961	1.0931	1.1229	1.1273	0.6367	0.8784	0.588
6.83306	0.8492	0.9989	0.6969	0.007667	0.0128	0.0142		6.83306	0.86	0.8388	0.8195	0.020583	0.0197	0.0202		13.6631	1.03665	1.02295	1.04185	0.88125	0.51515	0.61065		13.6628	1.0826	1.1187	1.1207	0.657	0.8939	0.6411
6.85806	0.8566	1.0025	0.7064	0.007567	0.0129	0.0142		6.85806	0.867	0.8476	0.8274	0.020867	0.0199	0.0205		13.8297	1.03876	1.02516	1.04326	0.903958	0.543758	0.640858		13.8294	1.0845	1.1245	1.1279	0.7166	0.9194	0.6767
6.99944	0.8934	1.0223	0.7532	0.008083	0.013	0.0142		6.99944	0.8973	0.8819	0.863	0.021467	0.0203	0.0209		13.9964	1.03965	1.02605	1.04435	0.92455	0.58095	0.67565		13.9958	1.1024	1.1261	1.1261	0.7697	0.9286	0.7311
7.02444	0.8998	1.0269	0.7601	0.00785	0.0134	0.0147		7.02444	0.9022	0.8887	0.8696	0.021883	0.0205	0.021		14.1625	1.04134	1.02734	1.04614	0.943342	0.625942	0.711042		14.1631	1.0951	1.1272	1.1318	0.8073	0.9393	0.7709
7.16639	0.9316	1.0453	0.8034	0.008233	0.0138	0.0144		7.16639	0.9296	0.9173	0.8989	0.02215	0.021	0.0213		14.3292	1.04288	1.02888	1.04728	0.960483	0.670783	0.742083		14.3294	1.094	1.13	1.1335	0.8414	0.9653	0.8189
7.19139	0.9367	1.0481	0.8091	0.008033	0.0134	0.0147		7.19139	0.9349	0.9235	0.9035	0.022433	0.0211	0.0217		14.4964	1.04499	1.03119	1.04979	0.976392	0.713492	0.769992		14.4964	1.0983	1.1344	1.138	0.871	0.979	0.8487
7.33306	0.9623	1.0635	0.8487	0.00825	0.0135	0.016		7.33306	0.9609	0.9506	0.9251	0.022033	0.0212	0.0217		14.6625	1.04625	1.03165	1.05025	0.98465	0.75035	0.79295		14.6628	1.1099	1.1413	1.1432	0.9441	1.0215	0.8997
7.35806	0.9649	1.0678	0.8543	0.008533	0.0141	0.0156		7.35806	0.9661	0.9551	0.9274	0.02255	0.0212	0.0215		14.8294	1.0475	1.0337	1.0515	0.9851	0.7847	0.8151		14.8294	1.1027	1.1378	1.139	0.9252	1.0005	0.8743
7.49944	0.9915	1.0731	0.8884	0.00865	0.0137	0.0157		7.49944	0.9885	0.9793	0.9463	0.023333	0.0218	0.022		14.9961	1.04733	1.03283	1.05133	0.984333	0.814433	0.832333		14.9961	1.1194	1.146	1.1463	0.9817	1.0219	0.9038
7.52444	0.9946	1.0702	0.893	0.00875	0.0142	0.016		7.52444	0.9935	0.9838	0.9493	0.02345	0.0221	0.0225		15.1628	1.05009	1.03529	1.05369	0.985492	0.839892	0.851192		15.1628	1.117	1.1435	1.1468	1.0169	1.0293	0.9855
7.66639	1.0161	1.0638	0.9217	0.008967	0.0144	0.0161		7.66639	1.0152	1.0077	0.9656	0.02385	0.0223	0.0227		15.3294	1.05144	1.03704	1.05504	0.985642	0.862942	0.867142		15.3297	1.0941	1.1365	1.141	1.0301	1.0234	1.0128
7.69139	1.0166	1.0626	0.9238	0.00935	0.0144	0.0157		7.69139	1.0205	1.0108	0.9684	0.024067	0.0226	0.0228		15.4958	1.05064	1.03624	1.05454	0.983742	0.883842	0.880942		15.4961	1.1013	1.1461	1.1527	1.0647	1.0287	1.0265
7.83333	1.0389	1.0598	0.949	0.009283	0.0144	0.0161		7.83333	1.042	1.0352	0.9845	0.02455	0.023	0.0233
7.85806	1.0614	1.0581	0.9539	0.009733	0.015	0.016		7.85806	1.0465	1.0382	0.986	0.024583	0.0229	0.0234
8	1.0609	1.0562	0.9761	0.009967	0.0151	0.0164		8	1.0646	1.0603	1.0004	0.025333	0.0236	0.0236
8.02472	1.0658	1.055	0.9801	0.010067	0.0156	0.0173		8.02472	1.0729	1.0626	1.003	0.025767	0.0241	0.0242
8.16639	1.0808	1.0544	1.0002	0.01105	0.0157	0.0166		8.16639	1.0835	1.0815	1.0191	0.026267	0.0246	0.0246
8.19139	1.0843	1.0525	1.0038	0.010583	0.016	0.0171		8.19139	1.0893	1.0841	1.0226	0.02645	0.0249	0.025
8.33333	1.0973	1.0512	1.0248	0.010817	0.0163	0.0179		8.33333	1.0982	1.0989	1.0377	0.027183	0.0254	0.0252
8.35806	1.0979	1.0509	1.028	0.011483	0.0167	0.018		8.35806	1.0963	1.1032	1.0426	0.027017	0.0253	0.0251
8.49972	1.0972	1.0505	1.047	0.011433	0.0166	0.0172		8.49972	1.0877	1.0957	1.0565	0.028383	0.0262	0.0257
8.52472	1.0935	1.0492	1.0501	0.012233	0.0171	0.0181		8.52472	1.0892	1.0944	1.0605	0.028433	0.0263	0.0259
8.66639	1.0886	1.0519	1.066	0.01225	0.0171	0.0187		8.66639	1.0833	1.0898	1.0526	0.029233	0.027	0.0265
8.69139	1.0882	1.0522	1.0689	0.0135	0.024	0.0185		8.69139	1.0841	1.0879	1.0526	0.02915	0.027	0.0268
8.83278	1.0968	1.0538	1.0824	0.0132	0.0178	0.0186		8.83278	1.0797	1.0858	1.0489	0.0306	0.0276	0.0272
8.85778	1.083	1.0538	1.0845	0.01395	0.0186	0.022		8.85778	1.0813	1.0844	1.0484	0.0304	0.0283	0.0274
8.99972	1.0808	1.0558	1.0797	0.0141	0.0196	0.0206		8.99972	1.0778	1.0832	1.0477	0.03155	0.029	0.0282
9.02444	1.08	1.0558	1.078	0.015133	0.0194	0.0214		9.02444	1.0803	1.082	1.0483	0.0316	0.0292	0.0285
9.16667	1.0789	1.0571	1.073	0.015233	0.0194	0.025		9.16667	1.0789	1.082	1.0509	0.032933	0.0306	0.0292
9.19139	1.0759	1.0587	1.0715	0.016417	0.0201	0.0202		9.19139	1.0828	1.0814	1.0515	0.033033	0.0303	0.0295
9.33333	1.0766	1.0603	1.0689	0.017083	0.0211	0.0252		9.33333	1.0812	1.0845	1.0518	0.034417	0.0314	0.0302
9.35806	1.0757	1.0609	1.0675	0.018167	0.0221	0.0214		9.35806	1.0867	1.0856	1.0528	0.035083	0.032	0.0304
9.5	1.0791	1.0625	1.0659	0.0185	0.0221	0.0232		9.5	1.0834	1.0864	1.0527	0.036667	0.0332	0.0316
9.52472	1.0778	1.0629	1.0638	0.01985	0.0245	0.0232		9.52472	1.0889	1.0872	1.0531	0.0365	0.0334	0.0314
9.66639	1.0801	1.0654	1.0653	0.020533	0.0235	0.0225		9.66639	1.0848	1.0882	1.0527	0.03845	0.0348	0.0327
9.69139	1.0803	1.0664	1.0661	0.02215	0.0247	0.0286		9.69139	1.0929	1.0892	1.0536	0.039033	0.0352	0.0332
9.83333	1.094	1.0684	1.0679	0.021933	0.0247	0.0238		9.83333	1.0871	1.0908	1.054	0.04075	0.0365	0.0339
9.85833	1.0808	1.0689	1.0677	0.02435	0.0269	0.0242		9.85833	1.0947	1.0918	1.0545	0.040833	0.0365	0.0342
9.99944	1.0827	1.0711	1.0681	0.024383	0.0273	0.0248		9.99944	1.0899	1.0936	1.0551	0.04315	0.0388	0.0358
10.0242	1.081	1.0712	1.0676	0.027633	0.0286	0.026		10.0242	1.0952	1.0951	1.0555	0.043183	0.0386	0.0355
10.1661	1.0977	1.0731	1.0679	0.027	0.0289	0.0262		10.1661	1.0923	1.0968	1.0573	0.045933	0.0405	0.0369
10.1911	1.1041	1.0741	1.0679	0.030017	0.032	0.0279		10.1911	1.1004	1.0981	1.0576	0.0459	0.0407	0.0373
10.3333	1.0865	1.0754	1.0693	0.030567	0.0318	0.0277		10.3333	1.0965	1.1	1.0594	0.048817	0.0437	0.0394
10.3581	1.0859	1.0758	1.0686	0.03355	0.0339	0.0298		10.3581	1.1051	1.1019	1.0592	0.049267	0.0435	0.039
10.5	1.09	1.0774	1.0706	0.03375	0.0338	0.0296		10.5	1.0997	1.1036	1.0616	0.05225	0.0456	0.0405
10.5247	1.0889	1.0777	1.0707	0.038133	0.0372	0.0335		10.5247	1.1063	1.1046	1.0625	0.05275	0.0458	0.041
10.6667	1.0906	1.0796	1.072	0.040233	0.0379	0.0324		10.6667	1.1022	1.107	1.064	0.056433	0.0488	0.0429
10.6917	1.0918	1.0804	1.0721	0.042283	0.0406	0.0334		10.6917	1.1099	1.1089	1.0649	0.057733	0.0496	0.0436
10.8333	1.0932	1.0808	1.0744	0.04405	0.0419	0.0334		10.8333	1.1052	1.1102	1.0691	0.061083	0.0525	0.0454
10.8575	1.0941	1.0814	1.075	0.048133	0.0454	0.036		10.8575	1.1149	1.1114	1.069	0.06205	0.053	0.0457
10.9997	1.1004	1.0819	1.076	0.052717	0.0461	0.0368		10.9997	1.1075	1.1131	1.0712	0.066233	0.0565	0.0482
11.0247	1.0959	1.0829	1.0773	0.054717	0.0504	0.0393		11.0247	1.1158	1.1143	1.0724	0.067617	0.0572	0.0485
11.1661	1.0979	1.0837	1.0792	0.055367	0.0512	0.0397		11.1661	1.11	1.1155	1.075	0.072517	0.0613	0.0513
11.1908	1.0977	1.0846	1.0795	0.064783	0.0571	0.0421		11.1908	1.1165	1.1164	1.0761	0.073467	0.0619	0.0516
11.3328	1.0994	1.0849	1.0815	0.063933	0.0579	0.0425		11.3328	1.1118	1.1179	1.0792	0.079983	0.0667	0.0549
11.3578	1.1	1.0862	1.0824	0.071133	0.064	0.0463		11.3578	1.1212	1.1193	1.0796	0.080833	0.067	0.0554
11.5	1.1008	1.0867	1.0832	0.074167	0.0656	0.0467		11.5	1.1132	1.1204	1.0823	0.088733	0.0729	0.0595
11.5247	1.1013	1.0869	1.0845	0.0828	0.0722	0.051		11.5247	1.1226	1.1214	1.0833	0.090067	0.0736	0.0598
11.6664	1.103	1.0884	1.0856	0.0848	0.0737	0.052		11.6664	1.117	1.1225	1.0853	0.0986	0.0806	0.0642
11.6914	1.1029	1.0887	1.086	0.096067	0.0826	0.0607		11.6914	1.1229	1.1233	1.0863	0.0992	0.0806	0.0644
11.8333	1.1046	1.0899	1.0866	0.097217	0.0842	0.0569		11.8333	1.1179	1.124	1.0885	0.109567	0.0885	0.0689
11.8581	1.1046	1.0901	1.0876	0.110317	0.0943	0.0628		11.8581	1.1277	1.1256	1.0898	0.111617	0.089	0.07
12	1.1057	1.0907	1.089	0.111783	0.096	0.0635		12	1.1201	1.1266	1.0915	0.122317	0.0976	0.0753
12.0247	1.1021	1.0926	1.0897	0.12705	0.108	0.0687		12.0247	1.124	1.1279	1.0926	0.124683	0.0991	0.0762
12.1667	1.1069	1.0925	1.0902	0.13065	0.1141	0.0714		12.1667	1.1221	1.1289	1.0945	0.13915	0.1089	0.0823
12.1917	1.1083	1.0932	1.0909	0.1476	0.1246	0.0765		12.1917	1.1293	1.1303	1.0953	0.14205	0.1102	0.0835
12.3333	1.1093	1.0942	1.0922	0.150983	0.1282	0.0802		12.3333	1.1251	1.1316	1.097	0.1577	0.1222	0.0907
12.3581	1.115	1.0962	1.0941	0.170767	0.1447	0.0868		12.3581	1.1207	1.1328	1.098	0.159583	0.1237	0.0917
12.4997	1.1279	1.0956	1.0939	0.175883	0.1481	0.0885		12.4997	1.127	1.134	1.0991	0.178867	0.1374	0.0999
12.5247	1.1116	1.0958	1.0944	0.198	0.1672	0.0983		12.5247	1.1363	1.1349	1.1003	0.182683	0.1394	0.1018
12.6661	1.128	1.0967	1.0944	0.202317	0.1709	0.0991		12.6661	1.1288	1.136	1.1017	0.2065	0.1557	0.1112
12.6911	1.1136	1.0974	1.0959	0.228317	0.192	0.1104		12.6911	1.136	1.1375	1.1025	0.208017	0.1589	0.1135
12.8328	1.1143	1.0985	1.0963	0.233883	0.1972	0.1124		12.8328	1.1311	1.1387	1.1036	0.230017	0.1773	0.1246
12.8578	1.1154	1.0994	1.0974	0.26205	0.2219	0.1287		12.8578	1.1371	1.14	1.1048	0.235083	0.1807	0.1265
13	1.1169	1.1004	1.098	0.267567	0.2277	0.132		13	1.1334	1.141	1.1064	0.25685	0.2011	0.1392
13.025	1.1173	1.1007	1.0986	0.2992	0.2537	0.1448		13.025	1.1406	1.1417	1.1072	0.261867	0.2048	0.1417
13.1667	1.118	1.1023	1.0998	0.304233	0.2602	0.1488		13.1667	1.1356	1.143	1.109	0.2874	0.2273	0.1577
13.1917	1.1186	1.1027	1.1	0.337217	0.2877	0.1656		13.1917	1.1422	1.1438	1.1095	0.294233	0.2323	0.1609
13.3333	1.1188	1.1035	1.1008	0.3441	0.2945	0.1676		13.3333	1.1378	1.145	1.1106	0.323917	0.2557	0.1787
13.3581	1.12	1.1036	1.1017	0.379067	0.3247	0.188		13.3581	1.1442	1.1462	1.1114	0.3357	0.2618	0.1827
13.4997	1.1215	1.1052	1.1031	0.387133	0.3311	0.1917		13.4997	1.1401	1.1478	1.1135	0.364567	0.2875	0.2019
13.5244	1.1213	1.1056	1.1038	0.424567	0.3652	0.2154		13.5244	1.1448	1.1489	1.1146	0.371533	0.2924	0.207
13.6667	1.1234	1.1066	1.1053	0.432183	0.3726	0.2185		13.6667	1.1429	1.1495	1.1166	0.401467	0.3211	0.2288
13.6914	1.1246	1.1077	1.1055	0.4716	0.408	0.2423		13.6914	1.145	1.151	1.1176	0.411283	0.3284	0.2334
13.8333	1.1301	1.1076	1.1071	0.481	0.4173	0.2488		13.8333	1.1443	1.1519	1.1189	0.4474	0.3595	0.2574
13.8581	1.1262	1.1085	1.1081	0.525117	0.456	0.2732		13.8581	1.1485	1.153	1.1207	0.4577	0.3667	0.2625
14	1.1256	1.1083	1.1086	0.533317	0.4662	0.279		14	1.1455	1.1533	1.122	0.494217	0.4002	0.288
14.025	1.1276	1.1095	1.1095	0.573583	0.5051	0.3061		14.025	1.1483	1.1544	1.1231	0.506817	0.4091	0.2937
14.1667	1.129	1.1102	1.1109	0.58135	0.5158	0.3127		14.1667	1.148	1.1558	1.1243	0.532783	0.4462	0.325
14.1917	1.129	1.1106	1.1114	0.605583	0.5579	0.3426		14.1917	1.1502	1.1565	1.1254	0.53925	0.4538	0.3289
14.3333	1.1294	1.111	1.1124	0.613683	0.5666	0.3479		14.3333	1.1501	1.1573	1.1272	0.574583	0.4928	0.3617
14.3581	1.1306	1.1115	1.1137	0.651517	0.5911	0.3793		14.3581	1.1512	1.1587	1.1284	0.585183	0.5026	0.3704
14.5	1.1286	1.1113	1.1133	0.661417	0.5972	0.3872		14.5	1.1497	1.1594	1.1294	0.623017	0.5286	0.4025
14.5247	1.1311	1.1127	1.1148	0.701283	0.633	0.4216		14.5247	1.1534	1.1608	1.1308	0.633017	0.5374	0.4112
14.6667	1.1317	1.113	1.1161	0.7097	0.641	0.4303		14.6667	1.1528	1.1624	1.1319	0.677283	0.5742	0.4466
14.6917	1.1337	1.1147	1.1173	0.7482	0.6824	0.4664		14.6917	1.1551	1.164	1.133	0.6858	0.5852	0.4567
14.8333	1.1338	1.1149	1.1179	0.757133	0.6921	0.4753		14.8333	1.1569	1.1659	1.1343	0.7256	0.6251	0.4954
14.8581	1.1317	1.1158	1.118	0.79225	0.7305	0.5134		14.8581	1.1551	1.1668	1.1346	0.734033	0.6331	0.5038
14.9994	1.1365	1.1182	1.1202	0.79895	0.7375	0.5196		14.9994	1.1606	1.1689	1.1362	0.77445	0.6775	0.5336

## Sheet: Fig 7C
7C
	No Inducer			Induced
relE	1200000000	1400000000	800000000	140000	160000	200000
mazF	1000000000	1400000000	1200000000	80000	120000	140000
higB	140000000	100000000	110000000	40000	50000	10000
tse2	60000000	60000000	100000000	6000	3000	10000
raw data representing CFU/mL from serial dilution
	Survival Ratio
no toxin	0.1	0	-0.1
relE	-3.93305	-3.94201	-3.60206
mazF	-4.09691	-4.06695	-3.93305
higB	-3.54407	-3.30103	-4.04139
tse2	-4	-4.30103	-4
raw data representing Log10(Survival Ratio) from serial dilution
Survival Ratio = Log10(induced CFU/no inducer CFU)

## Sheet: Fig 7E
7E	mazF hokC
Time (hrs)	No inducer			Induced
0	0.008408	0.008408	0.002908	0.010608	0.010408	-0.00249
0.163056	0.007267	0.008067	0.002667	0.009367	0.007567	-0.00263
0.329444	0.007608	0.008608	0.002908	0.009008	0.007808	-0.00209
0.496111	0.008817	0.009417	0.003817	0.008917	0.008217	-0.00168
0.662778	0.009858	0.010658	0.004858	0.008958	0.008858	-0.00134
0.829444	0.011267	0.012567	0.005767	0.008967	0.009267	-0.00103
0.995833	0.013133	0.013833	0.006733	0.009333	0.009233	-0.00137
1.16278	0.014792	0.015492	0.007892	0.009392	0.009392	-0.00111
1.32917	0.016742	0.016942	0.009742	0.009742	0.009742	-0.00056
1.49583	0.0194	0.0182	0.0111	0.0101	0.0101	-0.0005
1.66222	0.022025	0.019925	0.013125	0.010225	0.010325	-0.00067
1.82972	0.026275	0.021875	0.015275	0.010575	0.010175	-0.00052
1.99639	0.028225	0.024725	0.018025	0.010925	0.010825	-0.00018
2.16306	0.031758	0.027658	0.021558	0.011258	0.011158	-4.2e-05
2.32944	0.038433	0.030433	0.024933	0.011333	0.011433	-6.7e-05
2.49639	0.04315	0.03435	0.02975	0.01195	0.01205	0.00015
2.6625	0.051808	0.039608	0.034808	0.012408	0.011908	0.000608
2.82972	0.060875	0.045275	0.040575	0.012675	0.011975	0.000375
2.99583	0.07015	0.05225	0.04735	0.01305	0.01215	0.00045
3.16278	0.08355	0.05945	0.05605	0.01355	0.01265	0.00055
3.32889	0.099158	0.069758	0.066158	0.014258	0.013158	0.001058
3.49556	0.116658	0.080958	0.076458	0.014258	0.013658	0.001058
3.66222	0.138	0.0991	0.0888	0.0144	0.0138	0.0012
3.82917	0.163992	0.114892	0.105792	0.014792	0.014092	0.001392
3.99639	0.189542	0.134742	0.123942	0.015142	0.014342	0.001242
4.16306	0.219792	0.158192	0.147092	0.014992	0.015092	0.001692
4.32972	0.252992	0.183492	0.174092	0.015392	0.015492	0.001892
4.49639	0.289667	0.213667	0.201667	0.015567	0.015667	0.002067
4.66278	0.326725	0.244525	0.228125	0.015925	0.015525	0.001625
4.82972	0.371033	0.280333	0.264033	0.016233	0.016533	0.002333
4.99639	0.415108	0.318308	0.296908	0.016508	0.017008	0.002508
5.16278	0.464917	0.358717	0.333717	0.016717	0.016717	0.002317
5.32917	0.516133	0.399533	0.369633	0.017033	0.017333	0.002633
5.49611	0.566875	0.445475	0.414575	0.017475	0.017375	0.002575
5.66222	0.611425	0.494325	0.463525	0.017925	0.017825	0.003425
5.82917	0.665292	0.544792	0.515292	0.018192	0.018092	0.003092
5.99583	0.721758	0.582858	0.558858	0.018758	0.018858	0.003358
6.1625	0.774867	0.624967	0.603667	0.019167	0.019467	0.003667
6.32972	0.819458	0.674858	0.653958	0.019058	0.019858	0.004058
6.49639	0.855708	0.724408	0.704608	0.019808	0.020308	0.004608
6.66306	0.88645	0.77065	0.75295	0.02015	0.02055	0.01375
6.82972	0.916308	0.811208	0.797908	0.020608	0.021508	0.005708
6.99639	0.939133	0.846633	0.835433	0.021033	0.021833	0.005033
7.16306	0.962717	0.877317	0.866817	0.021917	0.022517	0.005917
7.32972	0.983517	0.906117	0.894817	0.022517	0.022617	0.005817
7.49583	1.00323	0.930925	0.919725	0.023025	0.023725	0.006925
7.66306	1.0213	0.9538	0.9438	0.0239	0.0245	0.0075
7.82917	1.03786	0.974758	0.964558	0.024558	0.025558	0.007858
7.99583	1.03792	0.997217	0.985917	0.024317	0.026017	0.018917
8.16306	1.03667	1.01667	1.00567	0.026067	0.027467	0.009167
8.32972	1.03486	1.03326	1.02376	0.027158	0.028658	0.014758
8.49639	1.03311	1.02751	1.01941	0.028108	0.029308	0.011408
8.66306	1.03135	1.02675	1.01595	0.02915	0.03155	0.01295
8.82972	1.02847	1.02597	1.01307	0.030267	0.032567	0.014667
8.99639	1.02641	1.02451	1.01021	0.031608	0.033508	0.016008
9.16306	1.02455	1.02195	1.00815	0.03265	0.03565	0.02215
9.32972	1.02113	1.01933	1.00463	0.034933	0.037933	0.020633
9.49639	1.02022	1.01742	1.00122	0.036217	0.040117	0.022917
9.66306	1.01904	1.01364	1.00014	0.038642	0.042642	0.026342
9.82972	1.01786	1.01176	0.997158	0.040458	0.053958	0.032858
9.99611	1.01638	1.00957	0.996375	0.043375	0.049075	0.033175
10.1625	1.01718	1.00858	0.996283	0.046983	0.053983	0.037983
10.3297	1.0182	1.0088	0.9964	0.0501	0.0575	0.0561
10.4964	1.02085	1.00875	0.99985	0.05405	0.06305	0.09555
10.6622	1.02567	1.00987	1.00627	0.058967	0.068967	0.056567
10.8297	1.02895	1.01075	1.01125	0.06445	0.07585	0.06275
10.9964	1.03112	1.01522	1.01442	0.070917	0.083817	0.071717
11.1631	1.03232	1.01792	1.01782	0.078017	0.093217	0.081617
11.3297	1.03523	1.02022	1.02192	0.087025	0.104825	0.094325
11.4958	1.039	1.0227	1.0253	0.0974	0.1177	0.1143
11.6631	1.04052	1.02562	1.02782	0.110017	0.133517	0.124617
11.8297	1.04268	1.02748	1.03158	0.124083	0.151383	0.153383
11.9961	1.04337	1.02777	1.03377	0.141367	0.171467	0.163667
12.1625	1.04591	1.02961	1.03721	0.160408	0.194008	0.186708
12.3294	1.04773	1.03303	1.03893	0.183125	0.224225	0.215625
12.4958	1.04919	1.03289	1.04129	0.208492	0.244392	0.238692
12.6628	1.05113	1.03432	1.04272	0.232625	0.271725	0.277125
12.8292	1.05239	1.03729	1.04509	0.259692	0.300792	0.313692
12.9961	1.05418	1.03937	1.04737	0.290175	0.333575	0.336175
13.1625	1.05674	1.04324	1.04974	0.322042	0.371042	0.375342
13.3297	1.05699	1.04309	1.05059	0.356792	0.407392	0.414992
13.4964	1.05857	1.04557	1.05237	0.396867	0.452667	0.459867
13.6631	1.06135	1.04845	1.05505	0.43545	0.49445	0.50145
13.8297	1.06326	1.05056	1.05676	0.484258	0.531658	0.545458
13.9964	1.06415	1.05135	1.05795	0.51965	0.56235	0.58735
14.1625	1.06624	1.05324	1.05974	0.558642	0.601942	0.609242
14.3292	1.06818	1.05548	1.06128	0.604483	0.644783	0.637983
14.4964	1.07039	1.05679	1.06329	0.652992	0.688992	0.673992
14.6625	1.07095	1.05895	1.06425	0.69885	0.72885	0.70845
14.8294	1.0726	1.0599	1.066	0.7416	0.7657	0.7401
14.9961	1.07253	1.05963	1.06633	0.779533	0.794233	0.765033
15.1628	1.07419	1.06109	1.06849	0.817892	0.824892	0.791192
15.3294	1.07594	1.06194	1.06934	0.848042	0.848442	0.813042
15.4958	1.07544	1.06264	1.06954	0.873842	0.869542	0.832142

## Sheet: Fig 7G-H
7G
mazF_hokC		mazF_hokC_tse2		mazF_hokC_relE					Log10Survival Ratio
No Inducer	5	No Inducer	578	No Inducer	578			mazF_hokC	-5.176	-5.125	-4.648
900000000	6000	300000000	7000	200000000	ns			mazF_hokC (+) tse2	-4.632	-4	-4.2218	-3.60206	-3.69897	-4.1549
400000000	3000	200000000	20000	200000000	ns			mazF_hokC (+) relE	ns	ns	ns	ns	ns	ns
400000000	9000	1000000000	60000	1000000000	ns			raw data representing Log10(Survival Ratio) from serial dilution
		200000000	50000	500000000	ns			ns = no survival colonies
		200000000	40000	1000000000	ns			Survival Ratio = Log10(induced CFU/no inducer CFU)
		1000000000	70000	200000000	ns
colony counting data CFUs/mL
Inducer = IPTG + Cellobiose + Ribose
ns = no survival colonies
7H
mazF_hokC_tse2								mazF_hokC_relE
Time	No inducer			578				Time	No inducer			578
0	0.0126	0.0135	0.0163	0.0135	0.0111	0.0135		0	0.0133	0.0105	0.0128	0.0117	0.0109	0.0105
0.162778	0.0126	0.0127	0.015	0.0118	0.0099	0.0116		0.162778	0.013	0.0092	0.012	0.0105	0.0101	0.0096
0.329444	0.013	0.0132	0.0155	0.0118	0.0099	0.0109		0.329444	0.0134	0.0094	0.0121	0.0107	0.0122	0.0096
0.496111	0.0128	0.0134	0.0149	0.0118	0.01	0.0109		0.496111	0.0136	0.0094	0.0122	0.011	0.009	0.0095
0.662778	0.013	0.014	0.0155	0.0118	0.0104	0.0111		0.662778	0.0137	0.01	0.0127	0.0111	0.0148	0.0097
0.829444	0.0136	0.0152	0.0166	0.0121	0.0109	0.0117		0.829444	0.0146	0.0106	0.0138	0.0116	0.0097	0.0104
0.996111	0.0143	0.0169	0.0183	0.0125	0.0117	0.0123		0.996111	0.0158	0.0118	0.0147	0.012	0.0105	0.0106
1.16278	0.0146	0.0186	0.02	0.0128	0.012	0.0129		1.16278	0.0165	0.0125	0.0166	0.0126	0.0106	0.0115
1.32944	0.0154	0.0216	0.0214	0.0131	0.0131	0.0132		1.32944	0.0181	0.0144	0.0181	0.0137	0.0118	0.0119
1.49611	0.0164	0.0247	0.0247	0.0139	0.0144	0.0146		1.49611	0.0202	0.0162	0.0208	0.0149	0.0128	0.0129
1.66278	0.018	0.0285	0.0289	0.0146	0.0157	0.0158		1.66278	0.0225	0.0188	0.0235	0.0162	0.0141	0.0139
1.82944	0.0191	0.0324	0.0319	0.0153	0.0164	0.0167		1.82944	0.0246	0.021	0.0267	0.0172	0.0148	0.0148
1.99611	0.0212	0.0372	0.0369	0.0161	0.0177	0.0181		1.99611	0.0277	0.0237	0.0305	0.0183	0.0161	0.0163
2.16278	0.0243	0.0451	0.0418	0.017	0.0192	0.0181		2.16278	0.031	0.0274	0.0341	0.0198	0.0176	0.0162
2.32944	0.0271	0.0539	0.0494	0.0182	0.0216	0.0213		2.32944	0.0356	0.0329	0.0428	0.0219	0.0216	0.0191
2.49611	0.0298	0.0626	0.0566	0.0193	0.025	0.0214		2.49611	0.0424	0.0398	0.0485	0.0247	0.0313	0.019
2.66278	0.0345	0.0725	0.066	0.0208	0.0288	0.0265		2.66278	0.0501	0.0488	0.0593	0.0278	0.0257	0.0243
2.82944	0.0392	0.0861	0.0741	0.0229	0.0341	0.0303		2.82944	0.0582	0.0572	0.0684	0.0332	0.0301	0.0281
2.99611	0.0458	0.1042	0.0878	0.0255	0.0411	0.0353		2.99611	0.0664	0.0665	0.079	0.038	0.0363	0.0333
3.1625	0.0527	0.121	0.1003	0.0285	0.0472	0.0409		3.1625	0.0753	0.0768	0.0923	0.0446	0.0436	0.0396
3.32944	0.0588	0.1446	0.1172	0.0314	0.0542	0.0463		3.32944	0.0886	0.0914	0.1089	0.0506	0.0501	0.0454
3.49611	0.0659	0.1674	0.1358	0.0352	0.0592	0.0533		3.49611	0.1044	0.1077	0.1284	0.0581	0.0562	0.0519
3.66278	0.0751	0.1827	0.1552	0.0385	0.0648	0.0557		3.66278	0.1201	0.1276	0.1469	0.0631	0.0614	0.0562
3.82944	0.0872	0.2049	0.1725	0.0418	0.066	0.061		3.82944	0.1395	0.1455	0.1639	0.0664	0.0621	0.0589
3.99611	0.1006	0.2209	0.1872	0.0433	0.0611	0.0576		3.99611	0.159	0.1639	0.1812	0.0626	0.0605	0.0569
4.16278	0.1171	0.2447	0.2154	0.0442	0.0543	0.0545		4.16278	0.1747	0.1834	0.2065	0.0573	0.0532	0.053
4.32889	0.1374	0.2767	0.2472	0.0417	0.052	0.0506		4.32889	0.1961	0.2092	0.2283	0.0507	0.0477	0.0491
4.49611	0.1595	0.3076	0.2767	0.0381	0.0477	0.0467		4.49611	0.2264	0.236	0.2606	0.0492	0.0463	0.0439
4.66278	0.1804	0.3397	0.3055	0.0369	0.0452	0.0423		4.66278	0.2582	0.267	0.2876	0.0439	0.0405	0.0422
4.82944	0.2114	0.3793	0.339	0.0328	0.0394	0.0389		4.82944	0.2897	0.2935	0.3209	0.0416	0.0379	0.0392
4.99611	0.2431	0.4143	0.3764	0.0327	0.041	0.0389		4.99611	0.3209	0.3331	0.3581	0.0409	0.0397	0.0381
5.16278	0.2716	0.4549	0.4181	0.0333	0.0398	0.0385		5.16278	0.3562	0.3668	0.395	0.0389	0.0385	0.0374
5.32944	0.3056	0.498	0.4572	0.0324	0.0366	0.0376		5.32944	0.3933	0.4059	0.4358	0.0377	0.0386	0.035
5.49611	0.332	0.5294	0.4953	0.0297	0.0399	0.0357		5.49611	0.4296	0.4465	0.4804	0.0369	0.0384	0.0359
5.66278	0.3664	0.5581	0.5237	0.0295	0.0375	0.0336		5.66278	0.4731	0.4813	0.5154	0.0369	0.0358	0.035
5.82944	0.4125	0.5976	0.5592	0.0274	0.0371	0.0339		5.82944	0.5101	0.5162	0.5384	0.0349	0.0344	0.0332
5.99611	0.4532	0.6435	0.5962	0.0283	0.0337	0.0333		5.99611	0.5332	0.5491	0.5817	0.0311	0.0349	0.0331
6.16278	0.4946	0.6853	0.6404	0.0292	0.0355	0.0339		6.16278	0.5702	0.5914	0.6237	0.0353	0.0349	0.0316
6.32944	0.5245	0.7291	0.6821	0.0261	0.0359	0.0319		6.32944	0.6098	0.6392	0.6688	0.0302	0.0335	0.0295
6.49611	0.5597	0.7721	0.7223	0.0272	0.035	0.0301		6.49611	0.6537	0.6844	0.7086	0.0343	0.0313	0.0301
6.66278	0.5943	0.801	0.7614	0.0244	0.0327	0.0288		6.66278	0.7028	0.7283	0.7546	0.0325	0.0299	0.0306
6.82944	0.6418	0.8291	0.7998	0.0242	0.0313	0.0293		6.82944	0.7374	0.7613	0.7892	0.0312	0.0301	0.03
6.99611	0.684	0.8481	0.8254	0.0254	0.0336	0.0295		6.99611	0.7675	0.7928	0.8197	0.0309	0.0317	0.0279
7.16278	0.7291	0.8663	0.8498	0.0239	0.0296	0.0278		7.16278	0.7911	0.8162	0.842	0.0294	0.0296	0.0274
7.32944	0.7698	0.8826	0.8692	0.0229	0.032	0.0282		7.32944	0.8163	0.8434	0.8631	0.0303	0.0292	0.0263
7.49611	0.8009	0.8999	0.8871	0.023	0.0293	0.0263		7.49611	0.8358	0.8649	0.8806	0.0287	0.0272	0.0274
7.66278	0.8251	0.9164	0.9037	0.0227	0.028	0.0249		7.66278	0.8542	0.8797	0.8979	0.0275	0.0269	0.0267
7.82944	0.8513	0.9231	0.9165	0.0225	0.0283	0.0268		7.82944	0.872	0.8977	0.9157	0.029	0.0275	0.025
7.99611	0.8706	0.9253	0.9307	0.0217	0.0288	0.0259		7.99611	0.8895	0.9139	0.9288	0.0279	0.0262	0.0244
8.16278	0.8889	0.9249	0.9225	0.0208	0.0265	0.0233		8.16278	0.8972	0.9265	0.9312	0.027	0.0256	0.0243
8.32944	0.9053	0.9221	0.926	0.0215	0.0272	0.0246		8.32944	0.9162	0.9254	0.9313	0.0254	0.026	0.0248
8.49611	0.9182	0.9265	0.9262	0.0208	0.027	0.0234		8.49611	0.912	0.9274	0.9314	0.0254	0.0241	0.0231
8.66278	0.9327	0.9247	0.928	0.0213	0.0254	0.0234		8.66278	0.9143	0.9264	0.934	0.0256	0.0249	0.0225
8.82944	0.9318	0.9242	0.9303	0.0199	0.0255	0.0237		8.82944	0.9119	0.9269	0.9351	0.025	0.0236	0.0227
8.99611	0.9313	0.9188	0.9283	0.0189	0.0242	0.0218		8.99611	0.9126	0.925	0.9315	0.0229	0.023	0.0222
9.16278	0.9321	0.9226	0.9279	0.0203	0.0253	0.0212		9.16278	0.9124	0.9242	0.9318	0.0237	0.0226	0.022
9.32972	0.9338	0.9208	0.9237	0.0189	0.0238	0.0223		9.32972	0.914	0.9248	0.9329	0.0236	0.0228	0.0209
9.49611	0.9327	0.9165	0.9236	0.0193	0.0232	0.0211		9.49611	0.9117	0.9244	0.9304	0.0226	0.0229	0.0218
9.66278	0.9323	0.9187	0.9237	0.018	0.0237	0.0208		9.66278	0.9113	0.9222	0.9288	0.0241	0.023	0.0207
9.82944	0.9336	0.9181	0.9242	0.0185	0.0234	0.021		9.82944	0.9068	0.9239	0.928	0.0231	0.0221	0.0206
9.99611	0.9314	0.9199	0.9216	0.0184	0.0221	0.0207		9.99611	0.9071	0.9223	0.9324	0.023	0.0216	0.0205
10.1628	0.933	0.9169	0.9227	0.0172	0.0222	0.0197		10.1628	0.9059	0.9202	0.9261	0.022	0.0211	0.0205
10.3294	0.9305	0.9164	0.9246	0.0176	0.0219	0.0197		10.3294	0.9078	0.919	0.9285	0.0213	0.0211	0.0201
10.4961	0.9315	0.9165	0.9216	0.0176	0.0219	0.0201		10.4961	0.9067	0.9207	0.9278	0.0213	0.0209	0.0191
10.6628	0.9309	0.919	0.9214	0.0171	0.0219	0.0189		10.6628	0.9061	0.9194	0.9267	0.021	0.0203	0.019
10.8294	0.9293	0.9223	0.9219	0.0174	0.0217	0.0191		10.8294	0.905	0.9214	0.9288	0.0207	0.0199	0.019
10.9961	0.9302	0.9201	0.9249	0.0169	0.0214	0.0189		10.9961	0.9081	0.9212	0.9262	0.0209	0.0197	0.0191
11.1628	0.9311	0.9196	0.9237	0.0171	0.0205	0.0185		11.1628	0.9072	0.9218	0.9289	0.021	0.0199	0.0193
11.3297	0.9279	0.921	0.9255	0.0167	0.0211	0.0184		11.3297	0.9052	0.9218	0.9283	0.0211	0.0192	0.0184
11.4961	0.9277	0.9227	0.9248	0.0163	0.0207	0.019		11.4961	0.9081	0.9231	0.9302	0.02	0.0191	0.0183
11.6628	0.928	0.9273	0.9277	0.0165	0.0205	0.0184		11.6628	0.9053	0.9244	0.9318	0.0196	0.0189	0.0182
11.8294	0.9297	0.9283	0.9309	0.0162	0.0195	0.018		11.8294	0.9086	0.9248	0.9327	0.0198	0.0184	0.018
11.9961	0.9277	0.9302	0.9308	0.0164	0.0194	0.0178		11.9961	0.9093	0.9255	0.9359	0.0196	0.018	0.0177
12.1631	0.9301	0.9369	0.9337	0.0159	0.0194	0.0178		12.1631	0.9117	0.9281	0.9363	0.0198	0.0181	0.0181
12.3294	0.9349	0.9368	0.935	0.0162	0.0193	0.0174		12.3294	0.9147	0.9318	0.9395	0.0191	0.018	0.0178
12.4964	0.935	0.9394	0.9375	0.0161	0.0189	0.0175		12.4964	0.9151	0.9349	0.9421	0.0191	0.0179	0.0173
12.6628	0.9341	0.9418	0.9397	0.0157	0.0187	0.0172		12.6628	0.9195	0.9376	0.945	0.0187	0.0182	0.0174
12.8294	0.9369	0.9424	0.9425	0.016	0.019	0.0167		12.8294	0.9222	0.9392	0.947	0.0182	0.0177	0.0168
12.9964	0.9384	0.9474	0.9467	0.0155	0.0185	0.0167		12.9964	0.9229	0.9411	0.9488	0.019	0.0174	0.0168
13.1628	0.9418	0.9478	0.9468	0.0154	0.0185	0.0166		13.1628	0.9256	0.9433	0.95	0.0181	0.0172	0.0165
13.3294	0.9458	0.9474	0.9499	0.0151	0.018	0.0164		13.3294	0.9278	0.9453	0.9521	0.0185	0.0173	0.0168
13.4961	0.9467	0.9507	0.9508	0.0152	0.018	0.0161		13.4961	0.9291	0.9462	0.9533	0.0181	0.017	0.0166
13.6631	0.95	0.9518	0.9523	0.0152	0.0178	0.016		13.6631	0.9302	0.9486	0.9549	0.0182	0.0167	0.016
13.8297	0.9523	0.9538	0.9552	0.0149	0.0175	0.0162		13.8297	0.9322	0.9499	0.9571	0.0181	0.0165	0.0162
13.9964	0.9524	0.9555	0.9552	0.0155	0.0174	0.016		13.9964	0.9331	0.9513	0.9589	0.0179	0.0166	0.0161
14.1628	0.9547	0.9561	0.957	0.0146	0.0173	0.016		14.1628	0.9345	0.9524	0.9588	0.0178	0.0167	0.0158
14.3297	0.9577	0.9575	0.959	0.0147	0.0172	0.0162		14.3297	0.9362	0.9538	0.9608	0.0171	0.0163	0.0154
14.4964	0.959	0.9602	0.9609	0.0148	0.0168	0.0153		14.4964	0.9383	0.9552	0.9626	0.0176	0.016	0.0155
14.6631	0.9605	0.9616	0.962	0.0144	0.0167	0.0154		14.6631	0.9395	0.9567	0.9633	0.0168	0.0156	0.0155
14.8297	0.9629	0.9626	0.9635	0.0142	0.0166	0.015		14.8297	0.9405	0.9579	0.965	0.0167	0.0157	0.0152
14.9964	0.9644	0.9653	0.9649	0.0145	0.0162	0.0148		14.9964	0.9434	0.9606	0.9666	0.0167	0.0156	0.015

## Sheet: Fig 8E-O (iteration 1)
	1st key
	2nd key
	3rd key
	Invalid Key
8E													8F													8G													8H
	1													2													3													4
1													1			6987	7898	5932	6659	5840	7643	6077	5384	7004		1		5272		4509	4828	334	313	5865	4920	5058	7412		1		5154	5209		5086	5720	5095	5157	4834	5082
2			7731	7727	7124	7531	6816	7207	6635	9440	8624		2													2	7318			7777	7607	7537	7000	8113	7324	7397	8356		2	5897		6757		6087	6508	5834	6838	6029	5921
3		7231		7755	7315	7663	7143	7425	6415	8318	8064		3	7330			9450	8220	7805	6599	7453	7347	7404	8124		3													3	6333	6082			6575	7204	6276	6777	6122	6082
4		7123	7803		7440	7423	6721	7713	6752	8196	8914		4	7391		8327		7470	9047	6213	8824	6948	7823	8320		4	7606	6867			7302	6615	4872	8570	7244	7064	8279		4
5		7479	7677	7686		8346	7015	7569	6843	7953	12401		5	7668		8167	8777		8200	6616	8127	7561	7965	7751		5	8024	6821		7794		7708	6695	7856	7020	6996	8154		5	6133	5623	6456			7083	6231	7019	6007	5936
6		9278	9397	50049	10063		8797	8473	7737	8068	8470		6	6584		8188	58312	8052		6604	8342	7503	7755	8792		6	7483	7257		68985	8182		293	8270	7240	7218	7928		6	8644	10002	10502		9863		10252	8806	8209	10697
7		7168	7464	7396	7486	7589		8119	6627	7449	7724		7	7048		7760	7465	7610	6795		7992	8065	8414	8518		7	8253	7676		8387	7558	298		7437	7338	7411	7839		7	5959	5874	6751		6168	7062		7048	6073	5597
8		7800	7776	17569	7843	8224	6964		6926	7108	7718		8	6664		7600	105504	11235	7154	6477		7500	8523	8643		8	8280	7384		54262	7494	7383	7072		7138	7115	8175		8	5984	5940	6884		6658	8025	6728		6396	6178
9		7622	7931	8089	7396	7913	7025	7824		7843	8043		9	5882		6385	6374	5239	5252	5549	6752		6185	8236		9	5918	5340		6263	5630	7932	7180	5811		5479	6671		9	4486	5101	4655		4325	4587	4243	5437		4906
10		8324	8256	80252	8357	7876	7878	7835	7117	7630	8316		10	6837		7934	74242	8275	7696	6641	8745	8594		9545		10	8564	7997		53139	8148	321	329	7502	7260		8431		10	33035	58036	46022		46801	42453	43423	38123	27731
11		7842	7939	8119	7911	8264	7922	7411	7200	8148	342		11	7541		7909	8515	8273	8038	7208	8935	8413	7735			11	8531	9111		8683	7709	7641	7162	8035	7377	7456			11	6853	7208	7287		7217	7702	6758	6962	6785	6809
	1	2	3	4	5	6	7	8	9	10	11			1	2	3	4	5	6	7	8	9	10	11			1	2	3	4	5	6	7	8	9	10	11			1	2	3	4	5	6	7	8	9	10
8I													8J													8K													8L
	5													6													7													8
1		6063	4725	5115		5169	5075	5239	4347	6592	8211		1		6108	6969	23679	6907		6930	6789	6784	6622	6630		1		5449	5310	5739	6241	6490		6480	6443	328	5895		1		6787	6407	6911	6435	7092	6874		6087	7541
2	6501		7151	7312		7115	6414	7043	6520	7715	8539		2	10779		11008	21352	11080		7006	7969	7837	8388	8416		2	8603		7698	7180	7332	7498		7774	7261	324	7800		2	6678		7088	9346	7224	7701	7066		7451	8895
3	5845	7081		7998		6837	6377	7112	6543	7979	8362		3	8046	8514		12525	8427		7294	8748	7961	9818	8476		3	7203	8236		7798	7171	7467		7875	7344	377	7221		3	7511	9390		185434	9869	10819	24830		11677	9168
4	6212	6887	6571			7077	6441	7761	6514	7804	9539		4	54075	80089	85117		103207		131756	81644	67826	87746	60650		4	11913	5091	7721		7076	7721		8352	7006	325	7353		4	81063	171765	150353		168305	136421	140593		81377	59306
5													5	8222	8511	7304	11748			7257	8347	7754	8792	9207		5	9136	7683	7842	8020		7861		7990	7912	328	7446		5	6854	7482	7279	9547		7967	7384		6424	8626
6	6644	7235	7302	38616			7211	7322	6730	8559	8364		6													6	8261	7789	7507	54310	7849			9098	7875	346	9677		6	6978	7581	13792	118722	10396		13344		6627	10187
7	6803	7273	7164	8399		7469		7229	6587	7833	8360		7	8905	8415	11485	22614	8200			8224	7802	8691	10811		7													7	7054	7141	6727	69359	7116	7684			6660	8451
8	6538	7109	7288	45236		7759	6922		6561	7979	8076		8	8101	7751	10841	594840	10189		7341		7795	9082	8687		8	8312	7138	5363	16029	7542	8170			7952	336	353		8
9	5713	5717	5106	5083		5909	5617	5295		5830	6627		9	6388	6321	7023	21010	9086		6268	6486		5899	8459		9	7080	5472	5740	6675	6815	6115		6464		337	339		9	6698	6845	6804	8032	6980	7064	7380			7403
10	6514	6687	7118	71426		8640	6820	7101	8479		10374		10	7046	7741	9072	106323	8788		7463	7722	7828		8722		10	7732	7981	6858	56739	8352	8054		7764	7589		340		10	6980	7053	6773	9493	7288	7893	7555		6868
11	6841	7168	7027	7584		7851	7249	7534	7168	329			11	7677	8171	8545	9558	7470		7584	8885	8035	7578			11	8962	8036	8987	9028	8451	9952		8524	8149	313			11	7941	14779	7741	236105	12508	15090	20908		7770	17178
	1	2	3	4	5	6	7	8	9	10	11			1	2	3	4	5	6	7	8	9	10	11			1	2	3	4	5	6	7	8	9	10	11			1	2	3	4	5	6	7	8	9	10
8M													8N													8O
	9													10													11												Validation
1		6713	6767	7529	6021	7249	7207	7565		6524	6456		1		6309	6443	6557	6381	6516	5526	7263	6203		6562		1		6726	6599	6238	6883	6994	7253	7866	6691	6591				6
2	7238		7672	8180	7236	8012	7547	8051		7250	7843		2	7222		8167	8172	7446	7615	7617	7766	7166		7406		2	6826		7288	8787	7036	7848	7650	8037	6699	7752			8				0
3	7613	8745		8715	7478	8079	7641	8216		7038	4598		3	6976	7774		21075	6782	7658	7136	8124	7073		7042		3	7043	6820		266299	6678	7431	7010	7617	6403	6321
4	7758	9147	7782		8658	8871	8733	9423		8084	8733		4	56970	89326	85035		79813	93078	97088	81587	37397		75108		4	361258	607549	573178		640772	596951	643271	507934	378815	569186				10
5	7765	8259	7704	7827		8059	8353	8458		7974	6831		5	7665	8257	8296	8201		8035	7513	8318	7367		7512		5	7252	7250	7115	8740		7630	7308	8047	6894	7369			11				97
6	9496	8941	34331	72367	36239		8245	9615		8249	7412		6	7811	8388	8181	49878	6123		7388	8543	7319		7746		6	7107	7186	7137	141666	6955		7552	8460	6885	7534
7	7378	8092	6957	7289	6483	7901		8016		7616	8301		7	8080	8074	7986	8275	7162	7707		7701	7207		7618		7	6992	6978	6673	634600	6916	7814		7586	6727	7401				11
8	7087	14701	16796	15692	15090	9096	8015			7706	9195		8	7824	8136	6872	43334	6389	8111	7279		7385		7441		8	7166	7878	7499	177683	7089	8180	7379		7209	7421			4		0	0	0	0	0	1	0		0
9													9	6633	7179	5251	6895	5597	6433	5439	6525			6767		9	6661	6961	6383	196353	6981	7763	7334	7835		6546
10	6828	7547	6806	7396	6793	8007	8298				7141		10													10	7169	7677	7713	8868	7327	8427	7761	8032	7369					11
11	26725	24618	63372	60292	71526	10109	20437	11194		9040			11	7840	9174	7599	617782	7276	7602	7613	8271	7475				11													7				0
	1	2	3	4	5	6	7	8	9	10	11			1	2	3	4	5	6	7	8	9	10	11			1	2	3	4	5	6	7	8	9	10	11			1	2	3	4	5	6	7	8	9	10
Fluorescence data from plate reader																																							raw data representing recombination %
																																							invalid key
																																							not validated
[truncated: 10 more columns]

[truncated: 1 more sheets: Fig 8E-O (iteration 2)]
