# Supplementary material for: Protecting cells at the genetic level and simulating unauthorized access via a biohackathon
Source: Sci Adv. 2026 Apr 1;12(14):eaeb8556. doi: 10.1126/sciadv.aeb8556 (PMC13041761; doi:10.1126/sciadv.aeb8556)
Supplement: Supplementary file 2 — Tables S1 and S2 [file sciadv.aeb8556_tables_s1_and_s2.zip › aeb8556_table_s2.xlsx]

## Sheet: Fig. S5
Time (hrs)	A118							Time (hrs)	Int3
0	0.74	0.62	0.51	0.45	0.44	0.36		0	0.3	0.06	0.17	0.29	0.03	0.04
4	49.69	50.68	51.47	51	50.83	49.28		4	39.66	37.89	37.11	32.27	30.28	43.58
8	95.22	95.08	93.93	93.02	93.28	91.35		8	98.78	99.31	98.97	99	96.73	99.18
12	97.19	97.69	97.11	96.9	97.49	96.77		12	99.11	97.7	98.91	98.41	98.93	98.67
16	98.51	98.52	97.39	97.11	97.64	98.1		16	99.47	98.56	99	98.76	99.01	99.23
20	98.73	98.96	99.09	98.88	99.07	99.03		20	99.13	99.16	99.01	98.93	98.78	98.78
24	98.33	97.76	97.84	96.89	98.29	97.7		24	99.2	99.2	98.66	98.44	99.29	99.11
Time (hrs)	Bxb1							Time (hrs)	Int5
0	0.1	0.14	0.11	0.08	0.09	0.05		0	0.06	0	0.02	0	0.02	0
4	97.76	99.59	99.36	99.61	99.52	98.91		4	92.22	98.88	99.05	99.34	95.65	98.15
8	99.28	97.99	99.43	98.81	99.49	99.44		8	96.99	98.99	99.27	97.98	99.49	99.35
12	98.69	99.1	99.01	99.37	99.24	99.06		12	96.67	99.38	99.07	99.37	98.42	99.47
16	99.56	99.63	99.48	99.43	99.4	99.37		16	97.2	99.49	99.23	99.42	99.51	99.12
20	99.42	99.3	99.42	99.18	99.26	99.35		20	98.12	99.26	99.35	99.08	99.19	99.14
24	99.15	99.15	99.34	99.54	99.17	98.98		24	99.26	99.38	99.29	99.33	99.33	99.39
Time (hrs)	Int7							Time (hrs)	Int8
0	0.76	0.62	0.61	4.69	0.7	0.76		0	0.23	0.35	0.31	0.33	0.32	0.44
4	72.28	69.41	76.02	78.28	64.44	69.26		4	90.89	86.57	89.13	84.72	89.68	88.2
8	82.1	86.85	80.57	85.12	81.96	88.17		8	98.96	98.93	98.85	97.22	98.51	99
12	92.32	92.4	92.6	92.96	91.35	92.83		12	97.37	98.92	99.04	98.34	98.43	98.42
16	97.37	97.92	98.23	98.07	98.21	98.9		16	98.76	98.42	98.41	98.8	97.61	98.48
20	98.67	98.93	98.92	99.2	99.09	99.33		20	98.7	98.03	98.55	98.69	98.94	98.41
24	98.18	98.4	98.29	98.65	98.42	98.79		24	98.51	99.2	98.99	98.92	99.23	99.24
Time (hrs)	Int2							Time (hrs)	TP901
0	1.28	0.77	0.41	0.33	0.27	1.28		0	0.19	0.1	0.27	0.05	0.04	0.04
4	97.68	97.83	98.77	98.06	98.81	96.7		4	96.44	95.26	98	98.75	96.96	96.71
8	99.21	99.26	99.39	97.74	99.49	99.04		8	97.81	92.88	98.39	98.95	98.83	98.31
12	96.01	97.46	98.61	98.13	98.55	98.7		12	98.71	96.78	99.02	99.05	99.15	98.27
16	98.19	98.13	98.68	98.14	98.53	98.86		16	99.15	96.87	98.74	98.81	98.89	97
20	98.47	98.51	99.15	98.89	98.82	98.87		20	98.76	97.5	98.85	99.06	99.11	98.42
24	98.5	98.65	98.57	98.35	98.8	98.91		24	99	98.47	98.8	99	98.69	98.95
Time (hrs)	Int12							Time (hrs)	TG1
0	0.08	0.03	0.04	0.03	0.01	0.02		0	0.13	0.11	0.2	0.17	0.12	0.15
4	98.87	98.86	99.36	97.85	99.35	96.72		4	10.53	2.48	1.66	2	1.07	2.11
8	99.16	99.23	97.04	97.45	97.18	98.01		8	35.55	6.41	4.42	7.56	4.97	5.91
12	98.72	98.95	98.96	98.76	98.86	99.8		12	73.78	42.84	41.91	46.21	48.67	53.18
16	98.44	99	98.01	98.64	98.6	97.79		16	93.18	77.52	83.36	83.47	81.95	89.86
20	97.75	97.29	98.76	98.46	97.77	98.81		20	94.43	90.87	92.26	92.52	94.79	94.69
24	99.37	99.33	99.47	99.42	97.6	99.44		24	95.71	94.93	95.45	95.3	95.72	96.09
								raw data representing recombination % of pSC101 v2
Time (hrs)	Int13
0	0.65	0.77	0.7	0.71	0.64	0.59
4	63.66	73.63	67.01	70.61	66.57	71.07
8	80.8	83.86	83.79	88.25	85.87	88.6
12	89.45	90.69	91.44	90.86	90.86	91.59
16	94.34	94.8	94.79	94.79	96.49	95.57
20	97.61	97.77	97.8	97.94	98.29	97.95
24	97.57	96.96	97.68	96.94	97.26	97.4
raw data representing recombination % of pSC101 v1

## Sheet: Fig. S6
	A118						Bxb1						TP901						Int2						Int3						Int5						Int8						Int12						TG1
DAPG	98.33	97.76	97.84	96.89	98.29	97.7	0.05	0.05	0.06	0.05	0.1	0.08	0.47	0.45	0.34	1.54	1.56	0.95	0.87	0.71	0.37	0.28	0.16	0.99	0	0	0	0	0	0	0.05	0.06	0.11	0.1	0.13	0.06	0.22	0.29	0.3	0.39	0.23	0.36	0.08	0.07	0.02	0.06	0.04	0.05	0.28
aTc	0.37	0.31	0.36	0.39	0.38	0.39	99.15	99.15	99.34	99.54	99.17	98.98	0.46	0.39	0.35	1.63	1.58	0.94	0.96	0.67	0.37	0.36	0.14	1.05	0	0	0	0	0	0	0	0	0	0.07	0	0.01	0.22	0.35	0.25	0.33	0.28	0.31	0.06	0.06	0.04	0.03	0.02	0.05	0.26
Ribose	0.35	0.33	0.35	0.36	0.37	0.3	0.13	0.05	0.06	0.04	0.04	0.06	98.86	98.47	98.3	99	98.69	98.95	1.2	0.58	0.4	0.3	0.16	1.06	0	0	0	0	0	0	0.01	0.01	0.01	0	0	0.01	0.23	0.29	0.25	0.3	0.33	0.35	0.05	0.05	0.04	0.02	0.03	0.04	0.18
Cellobiose	0.34	0.33	0.4	0.36	0.51	0.37	0.04	0.05	0.08	0.05	0.05	0.05	0.48	0.39	0.47	1.59	1.5	0.88	97.27	98.71	99.35	98.4	98.88	99.09	0	0	0	0.04	0	0.01	0	0	0	0.01	0	0	0.19	0.33	0.27	0.35	0.3	0.36	0.08	0.05	0.04	0.03	0.04	0.05	0.18
Arabinose	0.34	0.32	0.38	0.34	0.32	0.43	0.06	0.07	0.06	0.07	0.07	0.08	0.39	0.32	0.14	1.84	1.5	1.04	0.98	0.84	0.35	0.32	0.12	1.08	99.2	99.2	98.66	98.44	99.29	99.11	0	0	0.01	0	0	0	0.23	0.33	0.29	0.28	0.34	0.4	0.05	0.05	0.02	0.03	0.04	0.03	0.2
Cuminic Acid	0.24	0.37	0.26	0.29	0.24	0.31	0.11	0.04	0.09	0.07	0.07	0.08	0.36	0.35	0.3	1.72	1.63	1.04	0.95	0.75	0.34	0.29	0.16	1.02	0	0	0	0	0	0.6	99.25	99.38	99.29	99.33	99.33	99.39	0.19	0.29	0.23	0.32	0.35	0.26	0.17	0.14	0.08	0.11	0.15	0.06	0.25
IPTG	0.32	0.35	0.35	0.31	0.27	0.36	0.03	0.08	0.05	0.03	0.06	0.09	0.33	1.17	0.34	1.58	1.48	1.05	0.95	0.65	0.34	0.25	0.18	0.95	0.01	0	0	0	0	0	0	0	0.01	0	0.01	0.01	98.51	99.2	98.99	98.92	99.23	99.24	0.07	0.04	0.05	0.04	0.04	0.06	0.22
3OC6 HSL	0.33	0.34	0.4	0.33	0.36	0.31	0.05	0.08	0.06	0.04	0.02	0.07	0.42	0.39	0.41	1.48	1.45	0.9	0.98	0.73	0.42	0.32	0.15	1.08	0	0	0	0	0	0.01	0.01	0.01	0	0	0	0	0.18	0.34	0.23	0.35	0.34	0.34	99.37	99.33	99.47	99.42	97.6	99.44	0.16
Vanillic Acid	0.58	0.31	0.36	0.68	0.45	0.34	0.24	0.07	0.27	0.15	0.11	0.08	0.02	0.16	0.57	0.72	0.15	0.15	0.15	0.25	0.36	0.18	0.17	0.27	0.11	0.02	0.08	0.05	0.01	0.01	0.03	0.17	0.03	0.03	0.01	0.04	0.39	0.55	1.14	0.9	0.7	0.81	0.19	0.05	0.01	0.02	0.02	0.02	97.39
raw data representing recombination % of psc101 v1 & v2 circuit in presence of specific inducers
	A118			Bxb1			TP901			Int2			Int3			Int5			Int8			Int12			TG1
	Mean	SD	N	Mean	SD	N	Mean	SD	N	Mean	SD	N	Mean	SD	N	Mean	SD	N	Mean	SD	N	Mean	SD	N	Mean	SD	N
DAPG	97.8017	0.476495	6	0.065	0.0189297	6	0.885	0.50783	6	0.563333	0.310358	6	0	0	6	0.085	0.0298608	6	0.298333	0.062026	6	0.0533333	0.0197203	6	0.281667	0.12954	6
aTc	0.366667	0.0274874	6	99.2217	0.176391	6	0.891667	0.540476	6	0.591667	0.331331	6	0	0	6	0.0133333	0.0256038	6	0.29	0.0450925	6	0.0433333	0.0149071	6	0.241667	0.0247768	6
Ribose	0.343333	0.0228522	6	0.0633333	0.0309121	6	98.7117	0.255044	6	0.616667	0.385991	6	0	0	6	0.00666667	0.00471405	6	0.291667	0.0417998	6	0.0383333	0.0106719	6	0.17	0.0365148	6
Cellobiose	0.385	0.060208	6	0.0533333	0.0124722	6	0.885	0.492705	6	98.6167	0.670862	6	0.00833333	0.0146249	6	0.00166667	0.00372678	6	0.3	0.057735	6	0.0483333	0.0157233	6	0.191667	0.0211476	6
Arabinose	0.355	0.0390512	6	0.0683333	0.00687184	6	0.871667	0.636721	6	0.615	0.365684	6	98.9833	0.31721	6	0.00166667	0.00372678	6	0.311667	0.0533594	6	0.0366667	0.0110554	6	0.205	0.00957427	6
Cuminic Acid	0.285	0.0457347	6	0.0766667	0.0213437	6	0.9	0.602633	6	0.585	0.335994	6	0.1	0.223607	6	99.3283	0.0484481	6	0.273333	0.0537484	6	0.118333	0.0389087	6	0.233333	0.0188562	6
IPTG	0.326667	0.0309121	6	0.0566667	0.0228522	6	0.991667	0.497038	6	0.553333	0.316474	6	0.00166667	0.00372678	6	0.005	0.005	6	99.015	0.256824	6	0.05	0.011547	6	0.22	0.0258199	6
3OC6 HSL	0.345	0.0287228	6	0.0533333	0.0197203	6	0.841667	0.474181	6	0.613333	0.342523	6	0.00166667	0.00372678	6	0.00333333	0.00471405	6	0.296667	0.0664998	6	99.105	0.674605	6	0.186667	0.0339935	6
Vanillic Acid	0.453333	0.135113	6	0.153333	0.0767391	6	0.295	0.255653	6	0.23	0.0723418	6	0.0466667	0.0377124	6	0.0516667	0.0536708	6	0.748333	0.241621	6	0.0516667	0.0630916	6	97.7967	0.383043	6
descriptive statistics for the above data set
[truncated: 5 more columns]

## Sheet: Fig. S7
TetR/Int13		TetR/Bxb1
0/0	0/1	0/0	0/1
0.25	97.69	0.11	99
0.27	98.02	0.29	99.25
0.25	98.64	0.07	99.02
0.25	98.11	0.09	99.44
0.3	98.74	0.08	99.3
0.25	98.45	0.08	97.81
LuxR/Int7		LuxR/Int12
0/0	0/1	0/0	0/1
0.77	97.82	0.08	99.37
0.89	97.62	0.11	98.98
1.18	98.01	0.02	99.19
1.15	98.86	0.01	99.19
0.89	98.22	0.01	99.25
0.97	98.09	0.01	99.19
raw data representing recombination %

## Sheet: Fig. S8
	A118					Bxb1					TP901					Max	53818.4
	attBR	attBL	attPR	attPL		attBR	attBL	attPR	attPL		attBR	attBL	attPR	attPL		Min	55.1474
	680.057	354.127	2712.07	221.754		192.358	257.536	233.692	179.054		85.8559	342.826	139.686	122.243		Threshold	1000
	637.477	546.778	2668.3	253.105		196.34	267.414	195.164	184.845		84.334	334.395	139.312	108.811
	866.877	373.172	2788.93	341.471		208.288	263.485	239.036	231.016		80.3833	361.745	139.642	121.099
	1744.77	305.445	2613.51	223.586		244.292	252.25	236.556	197.82		77.5275	349.856	131.197	117.375
	1280	333.468	2486.29	249.085		208.653	264.002	248.276	192.351		88.2045	365.519	136.916	123.366
	1046.01	290.94	2661.14	283.587		222.393	241.173	241.256	229.96		95.7383	401.976	144.152	122.185
	raw data representing GFP value / OD600					raw data representing GFP value / OD600					raw data representing GFP value / OD600
	Int2					Int3					Int5
	attBR	attBL	attPR	attPL		attBR	attBL	attPR	attPL		attBR	attBL	attPR	attPL
	4141.92	520.215	206.567	303.427		1101.14	538.224	7606.66	1087.1		383.5	242.81	328.201	291.046
	3300.55	487.873	300.247	281.317		760.62	580.798	7531.94	1289.62		516.873	552.595	603.245	679.787
	3819.99	510.91	289.644	505.537		788.333	605.185	6566.65	1312.05		249.448	219.043	276.228	256.08
	2779.16	529.826	302.178	272.763		1000.52	585.218	6999.86	1329.92		247.49	236.771	253.414	274.633
	3796.61	504.503	288.518	283.992		981.381	546.055	7857.51	1278.66		259.138	252.31	302.553	279.495
	3904.92	518.626	309.002	284.981		1465.15	421.56	7800.93	983.823		248.671	245.517	263.151	293.196
	raw data representing GFP value / OD600					raw data representing GFP value / OD600					raw data representing GFP value / OD600
	Int8					Int12					Int7
	attBR	attBL	attPR	attPL		attBR	attBL	attPR	attPL		attBR	attBL	attPR	attPL
	194.385	624.596	623.499	568.35		7060.66	321.91	763.48	4033.98		127.272	85.9425	707.798	284.061
	251.074	592.058	748.991	548.808		8207.98	310.944	803.409	7272.55		130.262	82.7247	660.026	320.812
	198.218	593.104	1037.93	555.854		6285.05	302.194	427.285	3361.38		131.208	77.5499	740.217	321.944
	177.266	639.329	943.236	650.854		3837.58	325.89	417.515	3366.05		131.148	83.889	749.139	271.569
	234.462	615.4	933.474	646.304		5719.21	381.496	628.177	3907.34		124.832	84.2504	757.951	280.35
	207.355	594.153	1089.97	829.902		3933.47	238.983	385.457	3333.21		131.922	82.7942	756.625	303.442
	raw data representing GFP value / OD600					raw data representing GFP value / OD600					raw data representing GFP value / OD600
	Int13					TG1					phiC31
	attBR	attBL	attPR	attPL		attBR	attBL	attPR	attPL		attBR	attBL	attPR	attPL
	140.857	1019.03	1563.59	50.6833		93.217	89.0636	379.067	50.2931		85.2841	94.1509	277.589	57.7095
	138.639	1041.37	2714.87	54.3005		139.944	93.6208	328.75	56.7309		86.1659	90.5641	261.107	55.5435
	138.051	1050.02	2274.05	54.756		148.694	89.4019	355.447	57.8157		89.8444	87.2981	281.305	61.3267
	145.369	1026.9	2283.27	51.9595		163.639	88.3386	345.091	53.5816		88.7608	87.1722	273.495	56.8251
	147.7	967.75	2272.92	49.9796		158.996	86.0353	376.329	56.374		90.738	83.9368	280.898	58.8689
	140.606	991.164	2649.26	57.5092		166.905	93.0505	356.805	57.4631		89.0712	89.4536	309.036	54.7162
	raw data representing GFP value / OD600					raw data representing GFP value / OD600					raw data representing GFP value / OD600

## Sheet: Fig. S9
fig. S9B					fig. S9C					fig. S9D
NO	aTc	Cellobiose	Both		NO	DAPG	IPTG	Both		NO	3OC6 HSL	Ribose	Both
73.126	129.925	75.783	26534.4		81.3925	101.316	106.735	6969.35		67.318	532.576	631.216	38109.1
70.463	113.943	74.37	21777.3		75.7644	97.0856	112.587	7470.78		66.756	747.445	626.091	42768.3
78.282	131.712	79.612	26923.4		77.9771	97.8966	100.622	7014.94		64.759	720.939	607.162	40467.6
77.429	128.153	79.048	25457.5		78.8158	96.3472	109.683	7314.62		61.49	675.199	618.318	40366.6
75.234	109.04	79.473	23995.8		78.0489	98.2573	111.056	7549.15		65.744	736.297	654.84	40680.3
83.741	129.279	80.996	25099.4		77.8921	107.616	102.38	7517.34		67.039	754.253	739.891	42847.9
raw data representing GFP value / OD600					raw data representing GFP value / OD600					raw data representing GFP value / OD600
fig. S9E
PhlF,I+ YQR/PhiC31					PhlF,I+ YQR/A118
NO	DAPG	IPTG	Both		NO	DAPG	IPTG	Both
0	0	0.01	97.84		0.23	1.36	2.18	96.43
0	0	0.01	96.43		0.28	1.18	1.43	95.04
0	0	0.01	97.08		0.17	1.34	2.02	98.08
0	0	0	93.98		0.26	1.34	1.95	98.07
0	0	0.01	96.79		0.25	1.08	1.11	95.8
0	0	0.01	96.1		0.28	1.33	1.55	96.68
raw data representing recombination %

## Sheet: Fig. S10
fig. S10A				fig. S10B				fig. S10C
A118 Int5				BxB1 Int3				BxB1 Int5
12 hours	24 hours	36 hours		12 hours	24 hours	36 hours		12 hours	24 hours	36 hours
8.07	7.87	7.67		1.62	1.04	1.95		1	1.07	1.49
6.68	7.1	7.01		1.33	0.93	1.39		0.94	1.03	1.29
4.95	5.2	5.3		1.03	0.82	1.14		0.73	0.89	1.14
13.34	13.37	15.1		1.34	0.79	1.52		0.84	0.85	1.02
raw data representing recombination %				1.94	1.28	1.96		0.94	1.04	1.52
				1.3	0.65	1.14		0.52	0.52	0.68
				raw data representing recombination %				raw data representing recombination %

## Sheet: Fig. S11
fig. S11A mazF hokC								fig. S11B mazF relE								fig. S11E											fig. S11F
Time (hrs)	No inducer			IPTG				Time (hrs)	No inducer			IPTG				Tox1 tse2		Tox1 relE			Tox2 tse2		Tox2 relE					Log10Survival Ratio
0	0.008408	0.008408	0.002908	0.010608	0.010408	-0.00249		0	0.009208	0.012008	0.002508	0.006608	0.006408	-0.00279		No Inducer	Inducer	No Inducer	Inducer		No Inducer	Inducer	No Inducer	Inducer			Tox1 tse2	-4.632	-4	-4.2218	-3.60206	-3.69897	-4.1549
0.163056	0.007267	0.008067	0.002667	0.009367	0.007567	-0.00263		0.163056	0.007867	0.008867	0.002067	0.004667	0.005067	-0.00373		300000000	7000	200000000	ns		500000000	8000	1000000000	1100			Tox1 relE	ns	ns	ns	ns	ns	ns
0.329444	0.007608	0.008608	0.002908	0.009008	0.007808	-0.00209		0.329444	0.006808	0.008108	0.002108	0.003808	0.005208	-0.00329		200000000	20000	200000000	ns		300000000	1100	1000000000	ns			Tox2 tse2	-4.796	-5.436	-4.875
0.496111	0.008817	0.009417	0.003817	0.008917	0.008217	-0.00168		0.496111	0.007217	0.008517	0.002617	0.003617	0.005417	-0.00318		1000000000	60000	1000000000	ns		600000000	8000	400000000	ns			Tox2 relE	-6	ns	ns
0.662778	0.009858	0.010658	0.004858	0.008958	0.008858	-0.00134		0.662778	0.007858	0.009358	0.003058	0.003758	0.005558	-0.00304		200000000	50000	500000000	ns								raw data representing Log10(Survival Ratio) from serial dilution
0.829444	0.011267	0.012567	0.005767	0.008967	0.009267	-0.00103		0.829444	0.008967	0.010067	0.003967	0.003867	0.005667	-0.00273		200000000	40000	1000000000	ns								ns = no survival colonies
0.995833	0.013133	0.013833	0.006733	0.009333	0.009233	-0.00137		0.995833	0.010033	0.011033	0.004833	0.004133	0.005933	-0.00307		1000000000	70000	200000000	ns								Survival Ratio = Log10(induced CFU/no inducer CFU)
1.16278	0.014792	0.015492	0.007892	0.009392	0.009392	-0.00111		1.16278	0.011492	0.012192	0.005792	0.004392	0.006192	-0.00311		colony counting data CFUs/mL
1.32917	0.016742	0.016942	0.009742	0.009742	0.009742	-0.00056		1.32917	0.013142	0.013742	0.007142	0.004542	0.006342	-0.00276		Inducer = IPTG + Cellobiose + Ribose
1.49583	0.0194	0.0182	0.0111	0.0101	0.0101	-0.0005		1.49583	0.0151	0.015	0.0084	0.0047	0.0065	-0.0028		ns = no survival colonies
1.66222	0.022025	0.019925	0.013125	0.010225	0.010325	-0.00067		1.66222	0.017525	0.017125	0.010025	0.004825	0.006625	-0.00328
1.82972	0.026275	0.021875	0.015275	0.010575	0.010175	-0.00052		1.82972	0.020075	0.019075	0.011875	0.005075	0.006975	-0.00322		fig. S11G
1.99639	0.028225	0.024725	0.018025	0.010925	0.010825	-0.00018		1.99639	0.023225	0.021525	0.014325	0.005225	0.007125	-0.00278		Tox1 tse2											Tox1 relE											Tox2 tse2											Tox2 relE
2.16306	0.031758	0.027658	0.021558	0.011258	0.011158	-4.2e-05		2.16306	0.026958	0.024958	0.017258	0.005258	0.007158	-0.00284		Time	no ligand			IPTG+Cellobiose+Ribose			Cellobiose + Ribose				Time	no ligand			IPTG+Cellobiose+Ribose			Cellobiose + Ribose				Time	no ligand			IPTG+Cellobiose+Ribose			Cellobiose + Ribose				Time
2.32944	0.038433	0.030433	0.024933	0.011333	0.011433	-6.7e-05		2.32944	0.031233	0.029833	0.021133	0.005433	0.007633	-0.00297		0	0.0126	0.0135	0.0163	0.0135	0.0111	0.0135	0.0174	0.0165	0.0164		0	0.0133	0.0105	0.0128	0.0117	0.0109	0.0105	0.0153	0.0172	0.0129		0	0.0068	0.0046	0.011	0.0044	0.0042	0.0114	0.0098	0.0058	0.0127		0
2.49639	0.04315	0.03435	0.02975	0.01195	0.01205	0.00015		2.49639	0.03655	0.03425	0.02535	0.00535	0.00755	-0.00295		0.162778	0.0126	0.0127	0.015	0.0118	0.0099	0.0116	0.0146	0.0123	0.015		0.162778	0.013	0.0092	0.012	0.0105	0.0101	0.0096	0.0142	0.0138	0.0127		0.162778	0.0081	0.0057	0.0122	0.0048	0.0049	0.0125	0.0108	0.0059	0.0127		0.162778
2.6625	0.051808	0.039608	0.034808	0.012408	0.011908	0.000608		2.6625	0.042908	0.038808	0.030208	0.005908	0.007808	-0.00279		0.329444	0.013	0.0132	0.0155	0.0118	0.0099	0.0109	0.0147	0.0119	0.0156		0.329444	0.0134	0.0094	0.0121	0.0107	0.0122	0.0096	0.0148	0.014	0.0129		0.329722	0.0088	0.006	0.0128	0.0048	0.0051	0.0135	0.0109	0.0061	0.0133		0.329444
2.82972	0.060875	0.045275	0.040575	0.012675	0.011975	0.000375		2.82972	0.050975	0.044975	0.035675	0.005975	0.007975	-0.00293		0.496111	0.0128	0.0134	0.0149	0.0118	0.01	0.0109	0.0152	0.0121	0.0162		0.496111	0.0136	0.0094	0.0122	0.011	0.009	0.0095	0.0156	0.0144	0.0131		0.496111	0.0096	0.007	0.0123	0.0049	0.0054	0.0124	0.0116	0.0068	0.0123		0.496111
2.99583	0.07015	0.05225	0.04735	0.01305	0.01215	0.00045		2.99583	0.06075	0.05145	0.04165	0.00605	0.00805	-0.00295		0.662778	0.013	0.014	0.0155	0.0118	0.0104	0.0111	0.0153	0.0134	0.0175		0.662778	0.0137	0.01	0.0127	0.0111	0.0148	0.0097	0.0162	0.0156	0.0137		0.663056	0.0108	0.0084	0.0157	0.0051	0.0061	0.0143	0.0118	0.0081	0.0157		0.662778
3.16278	0.08355	0.05945	0.05605	0.01355	0.01265	0.00055		3.16278	0.07015	0.05965	0.04795	0.00585	0.00795	-0.00305		0.829444	0.0136	0.0152	0.0166	0.0121	0.0109	0.0117	0.0161	0.0134	0.0196		0.829444	0.0146	0.0106	0.0138	0.0116	0.0097	0.0104	0.0175	0.0168	0.0148		0.829722	0.0122	0.0101	0.018	0.0054	0.0066	0.0157	0.0127	0.0089	0.0175		0.829444
3.32889	0.099158	0.069758	0.066158	0.014258	0.013158	0.001058		3.32889	0.083758	0.068658	0.054758	0.006158	0.008158	-0.00274		0.996111	0.0143	0.0169	0.0183	0.0125	0.0117	0.0123	0.0172	0.015	0.0219		0.996111	0.0158	0.0118	0.0147	0.012	0.0105	0.0106	0.0193	0.0186	0.0161		0.996389	0.0135	0.0125	0.0208	0.0059	0.0076	0.0169	0.0142	0.0104	0.0188		0.996111
3.49556	0.116658	0.080958	0.076458	0.014258	0.013658	0.001058		3.49556	0.098558	0.080858	0.064558	0.006058	0.008158	-0.00284		1.16278	0.0146	0.0186	0.02	0.0128	0.012	0.0129	0.0181	0.0159	0.0251		1.16278	0.0165	0.0125	0.0166	0.0126	0.0106	0.0115	0.0208	0.0199	0.0174		1.16306	0.0152	0.0147	0.0244	0.0063	0.0085	0.0186	0.0145	0.0114	0.0218		1.16278
3.66222	0.138	0.0991	0.0888	0.0144	0.0138	0.0012		3.66222	0.1159	0.095	0.0736	0.0069	0.0083	-0.0026		1.32944	0.0154	0.0216	0.0214	0.0131	0.0131	0.0132	0.0196	0.0179	0.0281		1.32944	0.0181	0.0144	0.0181	0.0137	0.0118	0.0119	0.0226	0.0216	0.0189		1.32972	0.02	0.018	0.0288	0.007	0.0097	0.0201	0.0161	0.0131	0.0244		1.32944
3.82917	0.163992	0.114892	0.105792	0.014792	0.014092	0.001392		3.82917	0.137692	0.113792	0.089792	0.006992	0.008492	-0.00271		1.49611	0.0164	0.0247	0.0247	0.0139	0.0144	0.0146	0.0216	0.0196	0.0326		1.49611	0.0202	0.0162	0.0208	0.0149	0.0128	0.0129	0.0246	0.0236	0.0208		1.49639	0.0213	0.0218	0.0282	0.0076	0.0111	0.0167	0.0172	0.0153	0.0221		1.49611
3.99639	0.189542	0.134742	0.123942	0.015142	0.014342	0.001242		3.99639	0.159642	0.131942	0.099042	0.007542	0.010342	-0.00236		1.66278	0.018	0.0285	0.0289	0.0146	0.0157	0.0158	0.0238	0.0221	0.0384		1.66278	0.0225	0.0188	0.0235	0.0162	0.0141	0.0139	0.027	0.0264	0.0236		1.66306	0.0249	0.0266	0.0394	0.0087	0.0129	0.0245	0.0188	0.0178	0.0305		1.66278
4.16306	0.219792	0.158192	0.147092	0.014992	0.015092	0.001692		4.16306	0.184492	0.153992	0.117992	0.006992	0.008892	-0.00281		1.82944	0.0191	0.0324	0.0319	0.0153	0.0164	0.0167	0.0256	0.0234	0.0452		1.82944	0.0246	0.021	0.0267	0.0172	0.0148	0.0148	0.0301	0.0289	0.0275		1.82972	0.0297	0.0325	0.0431	0.0097	0.0149	0.0247	0.0203	0.0207	0.0327		1.82944
4.32972	0.252992	0.183492	0.174092	0.015392	0.015492	0.001892		4.32972	0.212892	0.178792	0.136892	0.007392	0.008992	-0.00311		1.99611	0.0212	0.0372	0.0369	0.0161	0.0177	0.0181	0.0279	0.0258	0.0521		1.99611	0.0277	0.0237	0.0305	0.0183	0.0161	0.0163	0.0341	0.0328	0.0321		1.99639	0.0361	0.039	0.0518	0.0112	0.0172	0.031	0.0225	0.024	0.0391		1.99611
4.49639	0.289667	0.213667	0.201667	0.015567	0.015667	0.002067		4.49639	0.244867	0.206167	0.161167	0.007767	0.009167	-0.00313		2.16278	0.0243	0.0451	0.0418	0.017	0.0192	0.0181	0.0302	0.0289	0.0571		2.16278	0.031	0.0274	0.0341	0.0198	0.0176	0.0162	0.0379	0.037	0.0353		2.16306	0.0437	0.0454	0.0605	0.0128	0.021	0.036	0.0242	0.0286	0.0445		2.16278
4.66278	0.326725	0.244525	0.228125	0.015925	0.015525	0.001625		4.66278	0.279325	0.231225	0.182025	0.007825	0.009725	-0.00328		2.32944	0.0271	0.0539	0.0494	0.0182	0.0216	0.0213	0.0339	0.0329	0.0675		2.32944	0.0356	0.0329	0.0428	0.0219	0.0216	0.0191	0.0435	0.044	0.0422		2.32972	0.0531	0.0537	0.0653	0.0147	0.0247	0.0341	0.0268	0.0331	0.0435		2.32944
4.82972	0.371033	0.280333	0.264033	0.016233	0.016533	0.002333		4.82972	0.314733	0.260233	0.208533	0.008233	0.009533	-0.00287		2.49611	0.0298	0.0626	0.0566	0.0193	0.025	0.0214	0.0392	0.0384	0.075		2.49611	0.0424	0.0398	0.0485	0.0247	0.0313	0.019	0.0502	0.0508	0.0449		2.49639	0.0615	0.065	0.0873	0.0171	0.0287	0.0472	0.0301	0.0383	0.0589		2.49611
4.99639	0.415108	0.318308	0.296908	0.016508	0.017008	0.002508		4.99639	0.357008	0.295608	0.238008	0.008308	0.009808	-0.00269		2.66278	0.0345	0.0725	0.066	0.0208	0.0288	0.0265	0.0439	0.0449	0.0868		2.66278	0.0501	0.0488	0.0593	0.0278	0.0257	0.0243	0.0602	0.0607	0.0531		2.66306	0.0712	0.0764	0.1052	0.0204	0.0337	0.0544	0.0337	0.0432	0.0679		2.66278
5.16278	0.464917	0.358717	0.333717	0.016717	0.016717	0.002317		5.16278	0.401617	0.340017	0.269017	0.008617	0.009817	-0.00218		2.82944	0.0392	0.0861	0.0741	0.0229	0.0341	0.0303	0.0496	0.0517	0.098		2.82944	0.0582	0.0572	0.0684	0.0332	0.0301	0.0281	0.0708	0.0713	0.0594		2.82972	0.0832	0.0909	0.1173	0.0228	0.0372	0.0535	0.0371	0.047	0.0697		2.82944
5.32917	0.516133	0.399533	0.369633	0.017033	0.017333	0.002633		5.32917	0.448533	0.373833	0.298233	0.009133	0.010033	-0.00257		2.99611	0.0458	0.1042	0.0878	0.0255	0.0411	0.0353	0.0568	0.0575	0.1089		2.99611	0.0664	0.0665	0.079	0.038	0.0363	0.0333	0.0845	0.0836	0.0624		2.99639	0.0973	0.1076	0.1523	0.0262	0.0419	0.0734	0.0412	0.0536	0.0928		2.99611
5.49611	0.566875	0.445475	0.414575	0.017475	0.017375	0.002575		5.49611	0.498875	0.420375	0.333475	0.009175	0.010375	0.001475		3.1625	0.0527	0.121	0.1003	0.0285	0.0472	0.0409	0.0624	0.0654	0.1154		3.1625	0.0753	0.0768	0.0923	0.0446	0.0436	0.0396	0.0945	0.0956	0.0628		3.16306	0.113	0.1272	0.1581	0.0286	0.0461	0.0627	0.0455	0.059	0.0872		3.1625
5.66222	0.611425	0.494325	0.463525	0.017925	0.017825	0.003425		5.66222	0.548725	0.469525	0.370625	0.009925	0.010525	-0.00207		3.32944	0.0588	0.1446	0.1172	0.0314	0.0542	0.0463	0.0713	0.0742	0.1097		3.32944	0.0886	0.0914	0.1089	0.0506	0.0501	0.0454	0.1053	0.1077	0.0601		3.32972	0.1312	0.1466	0.1934	0.0335	0.0515	0.084	0.0486	0.0656	0.1103		3.32944
5.82917	0.665292	0.544792	0.515292	0.018192	0.018092	0.003092		5.82917	0.587092	0.521492	0.412292	0.010192	0.010692	-0.00051		3.49611	0.0659	0.1674	0.1358	0.0352	0.0592	0.0533	0.0793	0.0799	0.1071		3.49611	0.1044	0.1077	0.1284	0.0581	0.0562	0.0519	0.1141	0.1142	0.0553		3.49639	0.1516	0.1691	0.2237	0.036	0.0577	0.1022	0.0524	0.0738	0.1315		3.49611
5.99583	0.721758	0.582858	0.558858	0.018758	0.018858	0.003358		5.99583	0.636258	0.566558	0.457658	0.010058	0.010758	-0.00214		3.66278	0.0751	0.1827	0.1552	0.0385	0.0648	0.0557	0.0843	0.0811	0.1012		3.66278	0.1201	0.1276	0.1469	0.0631	0.0614	0.0562	0.1182	0.1147	0.0524		3.66306	0.1747	0.192	0.248	0.0409	0.0632	0.113	0.0562	0.0814	0.143		3.66278
6.1625	0.774867	0.624967	0.603667	0.019167	0.019467	0.003667		6.1625	0.690167	0.614767	0.503667	0.010467	0.011067	-0.00213		3.82944	0.0872	0.2049	0.1725	0.0418	0.066	0.061	0.0845	0.0799	0.0928		3.82944	0.1395	0.1455	0.1639	0.0664	0.0621	0.0589	0.1181	0.1096	0.0504		3.82972	0.1982	0.2181	0.2704	0.0434	0.0719	0.1209	0.0623	0.0892	0.1495		3.82944
6.32972	0.819458	0.674858	0.653958	0.019058	0.019858	0.004058		6.32972	0.737958	0.664758	0.553858	0.010758	0.011158	-0.00204		3.99611	0.1006	0.2209	0.1872	0.0433	0.0611	0.0576	0.0778	0.0732	0.0895		3.99611	0.159	0.1639	0.1812	0.0626	0.0605	0.0569	0.1176	0.0944	0.0442		3.99639	0.2254	0.2449	0.2839	0.0479	0.0776	0.1223	0.068	0.0967	0.154		3.99611
6.49639	0.855708	0.724408	0.704608	0.019808	0.020308	0.004608		6.49639	0.784008	0.717808	0.593708	0.011208	0.011408	-0.00159		4.16278	0.1171	0.2447	0.2154	0.0442	0.0543	0.0545	0.0734	0.0675	0.0852		4.16278	0.1747	0.1834	0.2065	0.0573	0.0532	0.053	0.111	0.0957	0.0451		4.16306	0.253	0.2767	0.3058	0.0532	0.0851	0.123	0.0733	0.1059	0.1473		4.16278
6.66306	0.88645	0.77065	0.75295	0.02015	0.02055	0.01375		6.66306	0.82395	0.76695	0.63935	0.01195	0.01175	0.00545		4.32889	0.1374	0.2767	0.2472	0.0417	0.052	0.0506	0.0738	0.0668	0.081		4.32889	0.1961	0.2092	0.2283	0.0507	0.0477	0.0491	0.1163	0.09	0.0436		4.32972	0.2817	0.3049	0.329	0.0568	0.0901	0.1269	0.0793	0.1143	0.1507		4.32889
6.82972	0.916308	0.811208	0.797908	0.020608	0.021508	0.005708		6.82972	0.860708	0.809508	0.687908	0.012908	0.012308	-0.00089		4.49611	0.1595	0.3076	0.2767	0.0381	0.0477	0.0467	0.0701	0.0683	0.0799		4.49611	0.2264	0.236	0.2606	0.0492	0.0463	0.0439	0.1137	0.087	0.0413		4.49611	0.3152	0.3352	0.3602	0.0612	0.0956	0.1298	0.0858	0.1233	0.1554		4.49611
6.99639	0.939133	0.846633	0.835433	0.021033	0.021833	0.005033		6.99639	0.891333	0.844933	0.737833	0.013533	0.012633	-0.00087		4.66278	0.1804	0.3397	0.3055	0.0369	0.0452	0.0423	0.0705	0.0636	0.0762		4.66278	0.2582	0.267	0.2876	0.0439	0.0405	0.0422	0.1081	0.082	0.0409		4.66306	0.3516	0.3637	0.3891	0.064	0.101	0.1247	0.0903	0.1297	0.1484		4.66278
7.16306	0.962717	0.877317	0.866817	0.021917	0.022517	0.005917		7.16306	0.917917	0.875317	0.786417	0.014517	0.012917	0.001017		4.82944	0.2114	0.3793	0.339	0.0328	0.0394	0.0389	0.0683	0.0617	0.0761		4.82944	0.2897	0.2935	0.3209	0.0416	0.0379	0.0392	0.1062	0.0783	0.0366		4.82972	0.3847	0.402	0.4157	0.068	0.103	0.1198	0.0972	0.1348	0.1592		4.82944
7.32972	0.983517	0.906117	0.894817	0.022517	0.022617	0.005817		7.32972	0.942817	0.900817	0.831317	0.015817	0.013117	0.008117		4.99611	0.2431	0.4143	0.3764	0.0327	0.041	0.0389	0.0689	0.0644	0.0839		4.99611	0.3209	0.3331	0.3581	0.0409	0.0397	0.0381	0.1071	0.0765	0.0401		4.99639	0.4183	0.4263	0.4652	0.0684	0.1007	0.1294	0.1016	0.1332	0.1766		4.99611
7.49583	1.00323	0.930925	0.919725	0.023025	0.023725	0.006925		7.49583	0.963925	0.925125	0.871025	0.017225	0.013625	0.001925		5.16278	0.2716	0.4549	0.4181	0.0333	0.0398	0.0385	0.0673	0.0645	0.0789		5.16278	0.3562	0.3668	0.395	0.0389	0.0385	0.0374	0.1042	0.0787	0.0392		5.16306	0.4577	0.4689	0.5031	0.0707	0.0984	0.1108	0.1064	0.1414	0.1641		5.16278
7.66306	1.0213	0.9538	0.9438	0.0239	0.0245	0.0075		7.66306	0.9835	0.9488	0.9047	0.0186	0.0143	0.0009		5.32944	0.3056	0.498	0.4572	0.0324	0.0366	0.0376	0.0654	0.0634	0.0804		5.32944	0.3933	0.4059	0.4358	0.0377	0.0386	0.035	0.0972	0.0703	0.0363		5.32972	0.4962	0.5093	0.5399	0.0706	0.1053	0.12	0.1083	0.1385	0.1704		5.32944
7.82917	1.03786	0.974758	0.964558	0.024558	0.025558	0.007858		7.82917	1.00286	0.967758	0.933558	0.020358	0.014458	0.003558		5.49611	0.332	0.5294	0.4953	0.0297	0.0399	0.0357	0.0654	0.0654	0.0786		5.49611	0.4296	0.4465	0.4804	0.0369	0.0384	0.0359	0.0999	0.0722	0.0351		5.49639	0.5399	0.5366	0.5782	0.072	0.0976	0.1239	0.1093	0.1488	0.1434		5.49611
7.99583	1.03792	0.997217	0.985917	0.024317	0.026017	0.018917		7.99583	1.02042	0.988517	0.959217	0.022517	0.015317	0.004317		5.66278	0.3664	0.5581	0.5237	0.0295	0.0375	0.0336	0.0653	0.0651	0.0773		5.66278	0.4731	0.4813	0.5154	0.0369	0.0358	0.035	0.0993	0.0735	0.034		5.66306	0.5814	0.5802	0.6017	0.0699	0.0965	0.1112	0.1107	0.1374	0.1396		5.66278
8.16306	1.03667	1.01667	1.00567	0.026067	0.027467	0.009167		8.16306	1.02107	1.00607	0.980967	0.026367	0.015667	0.004867		5.82944	0.4125	0.5976	0.5592	0.0274	0.0371	0.0339	0.0632	0.0653	0.078		5.82944	0.5101	0.5162	0.5384	0.0349	0.0344	0.0332	0.0882	0.0723	0.0332		5.82972	0.6234	0.6203	0.6233	0.0707	0.0952	0.1086	0.1129	0.1389	0.1348		5.82944
8.32972	1.03486	1.03326	1.02376	0.027158	0.028658	0.014758		8.32972	1.01796	1.02136	1.00156	0.027458	0.016358	0.008258		5.99611	0.4532	0.6435	0.5962	0.0283	0.0337	0.0333	0.0634	0.0664	0.076		5.99611	0.5332	0.5491	0.5817	0.0311	0.0349	0.0331	0.0907	0.0739	0.0334		5.99639	0.6602	0.6425	0.6313	0.0696	0.0918	0.0949	0.1074	0.1384	0.1408		5.99611
8.49639	1.03311	1.02751	1.01941	0.028108	0.029308	0.011408		8.49639	1.01691	1.01931	1.01631	0.030608	0.017208	0.020408		6.16278	0.4946	0.6853	0.6404	0.0292	0.0355	0.0339	0.0661	0.067	0.0761		6.16278	0.5702	0.5914	0.6237	0.0353	0.0349	0.0316	0.0884	0.0748	0.0326		6.16306	0.6843	0.6764	0.6787	0.0676	0.0911	0.1015	0.1067	0.147	0.1522		6.16278
8.66306	1.03135	1.02675	1.01595	0.02915	0.03155	0.01295		8.66306	1.01545	1.01805	1.00695	0.03425	0.01785	0.00925		6.32944	0.5245	0.7291	0.6821	0.0261	0.0359	0.0319	0.0656	0.066	0.077		6.32944	0.6098	0.6392	0.6688	0.0302	0.0335	0.0295	0.0836	0.0767	0.0308		6.32972	0.7147	0.7097	0.6971	0.0663	0.0914	0.0972	0.1123	0.149	0.1417		6.32944
8.82972	1.02847	1.02597	1.01307	0.030267	0.032567	0.014667		8.82972	1.01247	1.01767	1.00327	0.038567	0.018467	0.009667		6.49611	0.5597	0.7721	0.7223	0.0272	0.035	0.0301	0.0652	0.0669	0.0766		6.49611	0.6537	0.6844	0.7086	0.0343	0.0313	0.0301	0.0815	0.0746	0.0301		6.49639	0.7462	0.7403	0.725	0.0617	0.0906	0.0873	0.1055	0.1467	0.1531		6.49611
8.99639	1.02641	1.02451	1.01021	0.031608	0.033508	0.016008		8.99639	1.01091	1.01511	1.00051	0.043408	0.019808	0.012908		6.66278	0.5943	0.801	0.7614	0.0244	0.0327	0.0288	0.0662	0.0699	0.0753		6.66278	0.7028	0.7283	0.7546	0.0325	0.0299	0.0306	0.0832	0.0734	0.0297		6.66306	0.7732	0.7671	0.7621	0.0639	0.0854	0.0912	0.1063	0.1472	0.1396		6.66278
9.16306	1.02455	1.02195	1.00815	0.03265	0.03565	0.02215		9.16306	1.00785	1.01415	0.99605	0.04875	0.02105	0.01225		6.82944	0.6418	0.8291	0.7998	0.0242	0.0313	0.0293	0.0683	0.0712	0.0747		6.82944	0.7374	0.7613	0.7892	0.0312	0.0301	0.03	0.0806	0.0726	0.0285		6.82972	0.798	0.7957	0.7768	0.0619	0.0789	0.0938	0.1129	0.1567	0.1699		6.82944
9.32972	1.02113	1.01933	1.00463	0.034933	0.037933	0.020633		9.32972	1.00413	1.01033	0.993333	0.055433	0.022133	0.014533		6.99611	0.684	0.8481	0.8254	0.0254	0.0336	0.0295	0.0669	0.0731	0.0743		6.99611	0.7675	0.7928	0.8197	0.0309	0.0317	0.0279	0.0766	0.071	0.0287		6.99639	0.8207	0.8164	0.8022	0.062	0.0786	0.0843	0.107	0.1283	0.1353		6.99611
9.49639	1.02022	1.01742	1.00122	0.036217	0.040117	0.022917		9.49639	1.00152	1.00792	0.989817	0.063217	0.024017	0.034017		7.16278	0.7291	0.8663	0.8498	0.0239	0.0296	0.0278	0.0693	0.072	0.0759		7.16278	0.7911	0.8162	0.842	0.0294	0.0296	0.0274	0.0792	0.0667	0.028		7.16306	0.8386	0.8327	0.828	0.0609	0.0775	0.0969	0.1076	0.1593	0.1696		7.16278
9.66306	1.01904	1.01364	1.00014	0.038642	0.042642	0.026342		9.66306	1.00074	1.00574	0.987942	0.072642	0.025442	0.018942		7.32944	0.7698	0.8826	0.8692	0.0229	0.032	0.0282	0.0708	0.0765	0.077		7.32944	0.8163	0.8434	0.8631	0.0303	0.0292	0.0263	0.0751	0.0692	0.0272		7.32972	0.8595	0.8533	0.8363	0.0579	0.0742	0.0909	0.1097	0.1341	0.186		7.32944
9.82972	1.01786	1.01176	0.997158	0.040458	0.053958	0.032858		9.82972	0.998358	1.00266	0.988158	0.083158	0.028858	0.021758		7.49611	0.8009	0.8999	0.8871	0.023	0.0293	0.0263	0.072	0.0777	0.0766		7.49611	0.8358	0.8649	0.8806	0.0287	0.0272	0.0274	0.0792	0.0681	0.0268		7.49639	0.8755	0.8697	0.843	0.0599	0.078	0.0735	0.111	0.1305	0.13		7.49611
9.99611	1.01638	1.00957	0.996375	0.043375	0.049075	0.033175		9.99611	0.997975	1.00018	0.988875	0.095175	0.029675	0.042975		7.66278	0.8251	0.9164	0.9037	0.0227	0.028	0.0249	0.073	0.0819	0.0773		7.66278	0.8542	0.8797	0.8979	0.0275	0.0269	0.0267	0.0767	0.0662	0.0261		7.66306	0.892	0.8855	0.8672	0.0578	0.0772	0.0777	0.1117	0.141	0.1591		7.66278
10.1625	1.01718	1.00858	0.996283	0.046983	0.053983	0.037983		10.1625	0.997683	0.999283	0.992283	0.110583	0.032583	0.029583		7.82944	0.8513	0.9231	0.9165	0.0225	0.0283	0.0268	0.075	0.0804	0.0793		7.82944	0.872	0.8977	0.9157	0.029	0.0275	0.025	0.0745	0.064	0.0258		7.82972	0.9077	0.8947	0.8677	0.0537	0.0715	0.0735	0.109	0.1384	0.1349		7.82944
10.3297	1.0182	1.0088	0.9964	0.0501	0.0575	0.0561		10.3297	0.9982	0.9981	0.9942	0.128	0.0352	0.0349		7.99611	0.8706	0.9253	0.9307	0.0217	0.0288	0.0259	0.0785	0.0852	0.0792		7.99611	0.8895	0.9139	0.9288	0.0279	0.0262	0.0244	0.0719	0.0655	0.0257		7.99639	0.9175	0.9107	0.8885	0.0574	0.0682	0.0866	0.1055	0.1281	0.1507		7.99611
10.4964	1.02085	1.00875	0.99985	0.05405	0.06305	0.09555		10.4964	1.00155	0.99855	0.99695	0.14825	0.03945	0.03955		8.16278	0.8889	0.9249	0.9225	0.0208	0.0265	0.0233	0.0788	0.086	0.0794		8.16278	0.8972	0.9265	0.9312	0.027	0.0256	0.0243	0.0688	0.0631	0.0248		8.16306	0.9259	0.922	0.8728	0.0557	0.0715	0.0566	0.113	0.1595	0.1195		8.16278
10.6622	1.02567	1.00987	1.00627	0.058967	0.068967	0.056567		10.6622	1.00607	0.998767	1.00097	0.171067	0.043267	0.068667		8.32944	0.9053	0.9221	0.926	0.0215	0.0272	0.0246	0.0803	0.0921	0.0806		8.32944	0.9162	0.9254	0.9313	0.0254	0.026	0.0248	0.0677	0.0627	0.0244		8.32972	0.9356	0.9256	0.909	0.0556	0.0717	0.0754	0.1141	0.1697	0.1573		8.32944
10.8297	1.02895	1.01075	1.01125	0.06445	0.07585	0.06275		10.8297	1.00855	0.99865	1.00305	0.19595	0.04815	0.05665		8.49611	0.9182	0.9265	0.9262	0.0208	0.027	0.0234	0.0846	0.0944	0.0812		8.49611	0.912	0.9274	0.9314	0.0254	0.0241	0.0231	0.0679	0.0611	0.0238		8.49639	0.9365	0.9231	0.896	0.0533	0.0698	0.0715	0.1128	0.1604	0.1805		8.49611
10.9964	1.03112	1.01522	1.01442	0.070917	0.083817	0.071717		10.9964	1.01122	1.00012	1.00542	0.222517	0.053617	0.062317		8.66278	0.9327	0.9247	0.928	0.0213	0.0254	0.0234	0.0868	0.0978	0.0834		8.66278	0.9143	0.9264	0.934	0.0256	0.0249	0.0225	0.0667	0.0593	0.0238		8.66306	0.9301	0.9187	0.8801	0.0537	0.0658	0.049	0.1158	0.171	0.1301		8.66278
11.1631	1.03232	1.01792	1.01782	0.078017	0.093217	0.081617		11.1631	1.01182	1.00482	1.00832	0.252817	0.060117	0.071617		8.82944	0.9318	0.9242	0.9303	0.0199	0.0255	0.0237	0.0894	0.0985	0.0837		8.82944	0.9119	0.9269	0.9351	0.025	0.0236	0.0227	0.0663	0.0595	0.0241		8.82972	0.9296	0.9156	0.8933	0.0502	0.067	0.0722	0.115	0.1618	0.1553		8.82944
11.3297	1.03523	1.02022	1.02192	0.087025	0.104825	0.094325		11.3297	1.01402	1.00953	1.01103	0.284825	0.068125	0.098025		8.99611	0.9313	0.9188	0.9283	0.0189	0.0242	0.0218	0.0911	0.1033	0.0843		8.99611	0.9126	0.925	0.9315	0.0229	0.023	0.0222	0.064	0.0555	0.0232		8.99639	0.9327	0.9123	0.8967	0.0503	0.0656	0.0666	0.1186	0.1792	0.1399		8.99611
11.4958	1.039	1.0227	1.0253	0.0974	0.1177	0.1143		11.4958	1.0169	1.0121	1.0138	0.3189	0.0773	0.0901		9.16278	0.9321	0.9226	0.9279	0.0203	0.0253	0.0212	0.0945	0.1068	0.0844		9.16278	0.9124	0.9242	0.9318	0.0237	0.0226	0.022	0.0642	0.0573	0.023		9.16306	0.937	0.9087	0.8853	0.052	0.0648	0.0566	0.122	0.1669	0.1668		9.16278
11.6631	1.04052	1.02562	1.02782	0.110017	0.133517	0.124617		11.6631	1.01892	1.01432	1.01612	0.356417	0.088617	0.105217		9.32972	0.9338	0.9208	0.9237	0.0189	0.0238	0.0223	0.0962	0.1043	0.0868		9.32972	0.914	0.9248	0.9329	0.0236	0.0228	0.0209	0.063	0.0554	0.0229		9.32972	0.9346	0.91	0.8854	0.0483	0.0635	0.0595	0.1314	0.1546	0.1832		9.32972
11.8297	1.04268	1.02748	1.03158	0.124083	0.151383	0.153383		11.8297	1.02068	1.01628	1.01858	0.396783	0.101283	0.112483		9.49611	0.9327	0.9165	0.9236	0.0193	0.0232	0.0211	0.0977	0.1082	0.0881		9.49611	0.9117	0.9244	0.9304	0.0226	0.0229	0.0218	0.0609	0.0554	0.0229		9.49639	0.9423	0.9178	0.8797	0.0491	0.0614	0.041	0.1294	0.156	0.1639		9.49611
11.9961	1.04337	1.02777	1.03377	0.141367	0.171467	0.163667		11.9961	1.02197	1.01697	1.02077	0.440767	0.116667	0.127567		9.66278	0.9323	0.9187	0.9237	0.018	0.0237	0.0208	0.1002	0.1165	0.0887		9.66278	0.9113	0.9222	0.9288	0.0241	0.023	0.0207	0.0603	0.0537	0.0222		9.66306	0.9359	0.9056	0.8825	0.048	0.0609	0.0452	0.1427	0.1948	0.1711		9.66278
12.1625	1.04591	1.02961	1.03721	0.160408	0.194008	0.186708		12.1625	1.02341	1.01921	1.02311	0.489708	0.135108	0.150008		9.82944	0.9336	0.9181	0.9242	0.0185	0.0234	0.021	0.1043	0.1177	0.0887		9.82944	0.9068	0.9239	0.928	0.0231	0.0221	0.0206	0.0602	0.054	0.0222		9.82972	0.9409	0.9085	0.8943	0.0455	0.0596	0.0647	0.1393	0.1962	0.2118		9.82944
12.3294	1.04773	1.03303	1.03893	0.183125	0.224225	0.215625		12.3294	1.02452	1.02153	1.02353	0.536725	0.155125	0.202325		9.99611	0.9314	0.9199	0.9216	0.0184	0.0221	0.0207	0.107	0.1189	0.0909		9.99611	0.9071	0.9223	0.9324	0.023	0.0216	0.0205	0.059	0.0527	0.0219		9.99639	0.9406	0.9112	0.8835	0.0454	0.0611	0.043	0.1495	0.1801	0.2081		9.99611
12.4958	1.04919	1.03289	1.04129	0.208492	0.244392	0.238692		12.4958	1.02859	1.02219	1.02659	0.568292	0.177892	0.223592		10.1628	0.933	0.9169	0.9227	0.0172	0.0222	0.0197	0.1089	0.1261	0.091		10.1628	0.9059	0.9202	0.9261	0.022	0.0211	0.0205	0.0578	0.0523	0.0219		10.1631	0.9392	0.903	0.8959	0.0446	0.0588	0.0547	0.1534	0.2034	0.1981		10.1628
12.6628	1.05113	1.03432	1.04272	0.232625	0.271725	0.277125		12.6628	1.02683	1.02372	1.02812	0.609425	0.202625	0.216025		10.3294	0.9305	0.9164	0.9246	0.0176	0.0219	0.0197	0.1127	0.1284	0.0944		10.3294	0.9078	0.919	0.9285	0.0213	0.0211	0.0201	0.0567	0.0515	0.021		10.3297	0.9365	0.9107	0.9041	0.0458	0.0592	0.0622	0.164	0.2059	0.2095		10.3294
12.8292	1.05239	1.03729	1.04509	0.259692	0.300792	0.313692		12.8292	1.02859	1.02529	1.02779	0.653692	0.229192	0.224392		10.4961	0.9315	0.9165	0.9216	0.0176	0.0219	0.0201	0.116	0.1321	0.0954		10.4961	0.9067	0.9207	0.9278	0.0213	0.0209	0.0191	0.0567	0.0512	0.021		10.4964	0.938	0.9115	0.8771	0.0433	0.0561	0.0389	0.1654	0.2007	0.1838		10.4961
12.9961	1.05418	1.03937	1.04737	0.290175	0.333575	0.336175		12.9961	1.03048	1.02747	1.03068	0.699975	0.258975	0.278375		10.6628	0.9309	0.919	0.9214	0.0171	0.0219	0.0189	0.1171	0.1378	0.0983		10.6628	0.9061	0.9194	0.9267	0.021	0.0203	0.019	0.0553	0.0506	0.021		10.6631	0.937	0.9128	0.9002	0.0437	0.0576	0.0538	0.183	0.1903	0.2432		10.6628
13.1625	1.05674	1.04324	1.04974	0.322042	0.371042	0.375342		13.1625	1.03194	1.03054	1.03294	0.742542	0.291642	0.286542		10.8294	0.9293	0.9223	0.9219	0.0174	0.0217	0.0191	0.1194	0.1436	0.1007		10.8294	0.905	0.9214	0.9288	0.0207	0.0199	0.019	0.0542	0.0503	0.0211		10.8297	0.9345	0.9071	0.8782	0.0428	0.0553	0.0378	0.2027	0.2295	0.1977		10.8294
13.3297	1.05699	1.04309	1.05059	0.356792	0.407392	0.414992		13.3297	1.03109	1.02979	1.03329	0.779292	0.324192	0.302492		10.9961	0.9302	0.9201	0.9249	0.0169	0.0214	0.0189	0.1235	0.1487	0.1006		10.9961	0.9081	0.9212	0.9262	0.0209	0.0197	0.0191	0.0547	0.0501	0.0211		10.9964	0.9373	0.9141	0.8793	0.041	0.0549	0.0358	0.2044	0.1981	0.2172		10.9961
13.4964	1.05857	1.04557	1.05237	0.396867	0.452667	0.459867		13.4964	1.03307	1.03207	1.03387	0.812767	0.362067	0.336067		11.1628	0.9311	0.9196	0.9237	0.0171	0.0205	0.0185	0.1273	0.157	0.1034		11.1628	0.9072	0.9218	0.9289	0.021	0.0199	0.0193	0.053	0.0487	0.021		11.1631	0.9345	0.9153	0.8672	0.0395	0.0536	0.0237	0.1994	0.225	0.2147		11.1628
13.6631	1.06135	1.04845	1.05505	0.43545	0.49445	0.50145		13.6631	1.03525	1.03475	1.03635	0.84265	0.40485	0.39985		11.3297	0.9279	0.921	0.9255	0.0167	0.0211	0.0184	0.128	0.1623	0.1053		11.3297	0.9052	0.9218	0.9283	0.0211	0.0192	0.0184	0.0532	0.0488	0.0208		11.33	0.9343	0.9114	0.8984	0.0395	0.0518	0.0569	0.2308	0.2251	0.2597		11.3297
13.8297	1.06326	1.05056	1.05676	0.484258	0.531658	0.545458		13.8297	1.03626	1.03556	1.03856	0.868658	0.448258	0.400158		11.4961	0.9277	0.9227	0.9248	0.0163	0.0207	0.019	0.1289	0.1671	0.1061		11.4961	0.9081	0.9231	0.9302	0.02	0.0191	0.0183	0.0528	0.0485	0.0209		11.4964	0.9297	0.9109	0.878	0.0402	0.0526	0.0333	0.2316	0.2519	0.2447		11.4961
13.9964	1.06415	1.05135	1.05795	0.51965	0.56235	0.58735		13.9964	1.03705	1.03655	1.03905	0.89125	0.49325	0.44035		11.6628	0.928	0.9273	0.9277	0.0165	0.0205	0.0184	0.1336	0.1754	0.1083		11.6628	0.9053	0.9244	0.9318	0.0196	0.0189	0.0182	0.0524	0.049	0.0213		11.6631	0.9303	0.915	0.8993	0.0385	0.0524	0.0538	0.2581	0.2639	0.2695		11.6628
14.1625	1.06624	1.05324	1.05974	0.558642	0.601942	0.609242		14.1625	1.03894	1.03714	1.04154	0.911342	0.540642	0.472942		11.8294	0.9297	0.9283	0.9309	0.0162	0.0195	0.018	0.1391	0.18	0.1105		11.8294	0.9086	0.9248	0.9327	0.0198	0.0184	0.018	0.0515	0.0481	0.0207		11.8297	0.9286	0.9152	0.864	0.0379	0.0511	0.0154	0.274	0.2521	0.2554		11.8294
14.3292	1.06818	1.05548	1.06128	0.604483	0.644783	0.637983		14.3292	1.04018	1.03968	1.04218	0.930483	0.577083	0.511983		11.9961	0.9277	0.9302	0.9308	0.0164	0.0194	0.0178	0.1437	0.1912	0.113		11.9961	0.9093	0.9255	0.9359	0.0196	0.018	0.0177	0.0514	0.048	0.0212		11.9964	0.9276	0.9161	0.8892	0.0384	0.0495	0.0418	0.2976	0.2659	0.2906		11.9961
14.4964	1.07039	1.05679	1.06329	0.652992	0.688992	0.673992		14.4964	1.04199	1.04079	1.04459	0.948092	0.606392	0.550192		12.1631	0.9301	0.9369	0.9337	0.0159	0.0194	0.0178	0.146	0.1949	0.1168		12.1631	0.9117	0.9281	0.9363	0.0198	0.0181	0.0181	0.0518	0.0486	0.0211		12.1631	0.9294	0.914	0.8723	0.0384	0.0488	0.0182	0.3062	0.2948	0.2809		12.1631
14.6625	1.07095	1.05895	1.06425	0.69885	0.72885	0.70845		14.6625	1.04225	1.04225	1.04465	0.96525	0.64575	0.59245		12.3294	0.9349	0.9368	0.935	0.0162	0.0193	0.0174	0.1505	0.206	0.1207		12.3294	0.9147	0.9318	0.9395	0.0191	0.018	0.0178	0.051	0.0482	0.0213		12.3297	0.9283	0.9147	0.8923	0.0371	0.0487	0.0387	0.3298	0.2933	0.3205		12.3294
14.8294	1.0726	1.0599	1.066	0.7416	0.7657	0.7401		14.8294	1.0435	1.0436	1.046	0.9817	0.6881	0.6328		12.4964	0.935	0.9394	0.9375	0.0161	0.0189	0.0175	0.1497	0.2178	0.1207		12.4964	0.9151	0.9349	0.9421	0.0191	0.0179	0.0173	0.0504	0.0488	0.0216		12.4964	0.9298	0.9213	0.8964	0.0374	0.0472	0.0396	0.3723	0.2874	0.3259		12.4964
14.9961	1.07253	1.05963	1.06633	0.779533	0.794233	0.765033		14.9961	1.04353	1.04343	1.04563	0.979333	0.725233	0.664233		12.6628	0.9341	0.9418	0.9397	0.0157	0.0187	0.0172	0.1535	0.2281	0.1259		12.6628	0.9195	0.9376	0.945	0.0187	0.0182	0.0174	0.0509	0.0492	0.0216		12.6631	0.9302	0.9191	0.9058	0.0362	0.0457	0.0473	0.3807	0.3477	0.3621		12.6628
15.1628	1.07419	1.06109	1.06849	0.817892	0.824892	0.791192		15.1628	1.04529	1.04619	1.04809	0.977492	0.761392	0.697092		12.8294	0.9369	0.9424	0.9425	0.016	0.019	0.0167	0.1617	0.2392	0.1318		12.8294	0.9222	0.9392	0.947	0.0182	0.0177	0.0168	0.0508	0.0496	0.022		12.83	0.9302	0.9204	0.8913	0.035	0.045	0.0326	0.3899	0.3428	0.3884		12.8294
15.3294	1.07594	1.06194	1.06934	0.848042	0.848442	0.813042		15.3294	1.04624	1.04604	1.04954	0.975442	0.790442	0.728042		12.9964	0.9384	0.9474	0.9467	0.0155	0.0185	0.0167	0.1641	0.2499	0.133		12.9964	0.9229	0.9411	0.9488	0.019	0.0174	0.0168	0.0515	0.0508	0.0223		12.9964	0.9302	0.9239	0.8984	0.0347	0.0461	0.0371	0.4018	0.3532	0.4094		12.9964
15.4958	1.07544	1.06264	1.06954	0.873842	0.869542	0.832142		15.4958	1.04534	1.04724	1.04844	0.971142	0.816342	0.747842		13.1628	0.9418	0.9478	0.9468	0.0154	0.0185	0.0166	0.1734	0.2611	0.1393		13.1628	0.9256	0.9433	0.95	0.0181	0.0172	0.0165	0.0521	0.0517	0.0227		13.1628	0.9291	0.9171	0.8733	0.0346	0.0407	0.0144	0.4218	0.356	0.3955		13.1628
																13.3294	0.9458	0.9474	0.9499	0.0151	0.018	0.0164	0.1791	0.2855	0.1459		13.3294	0.9278	0.9453	0.9521	0.0185	0.0173	0.0168	0.0531	0.0532	0.0235		13.3297	0.9285	0.9249	0.8656	0.0349	0.0443	0.0041	0.4824	0.4387	0.3781		13.3294
																13.4961	0.9467	0.9507	0.9508	0.0152	0.018	0.0161	0.1867	0.2982	0.1488		13.4961	0.9291	0.9462	0.9533	0.0181	0.017	0.0166	0.0534	0.0545	0.0239		13.4964	0.9309	0.9254	0.8751	0.0339	0.0421	0.0115	0.5034	0.4042	0.452		13.4961
																13.6631	0.95	0.9518	0.9523	0.0152	0.0178	0.016	0.193	0.3199	0.1585		13.6631	0.9302	0.9486	0.9549	0.0182	0.0167	0.016	0.0549	0.0568	0.0242		13.6631	0.9312	0.9228	0.9007	0.0327	0.0416	0.0407	0.5181	0.4503	0.457		13.6631
																13.8297	0.9523	0.9538	0.9552	0.0149	0.0175	0.0162	0.1951	0.335	0.1668		13.8297	0.9322	0.9499	0.9571	0.0181	0.0165	0.0162	0.0555	0.0595	0.0254		13.8297	0.9369	0.9232	0.8722	0.0332	0.039	0.0093	0.5733	0.4595	0.4535		13.8297
																13.9964	0.9524	0.9555	0.9552	0.0155	0.0174	0.016	0.2131	0.3566	0.1724		13.9964	0.9331	0.9513	0.9589	0.0179	0.0166	0.0161	0.0566	0.0604	0.0264		13.9964	0.9347	0.927	0.8681	0.0326	0.0402	0.005	0.5454	0.5049	0.4595		13.9964
																14.1628	0.9547	0.9561	0.957	0.0146	0.0173	0.016	0.222	0.3772	0.183		14.1628	0.9345	0.9524	0.9588	0.0178	0.0167	0.0158	0.0584	0.0642	0.0274		14.1631	0.9365	0.9276	0.8704	0.0315	0.0412	0.0178	0.5764	0.4862	0.4846		14.1628
																14.3297	0.9577	0.9575	0.959	0.0147	0.0172	0.0162	0.2307	0.3709	0.1874		14.3297	0.9362	0.9538	0.9608	0.0171	0.0163	0.0154	0.0617	0.0675	0.0291		14.3297	0.9345	0.9274	0.9054	0.0314	0.04	0.0409	0.6118	0.5177	0.5464		14.3297
																14.4964	0.959	0.9602	0.9609	0.0148	0.0168	0.0153	0.2413	0.3997	0.199		14.4964	0.9383	0.9552	0.9626	0.0176	0.016	0.0155	0.0634	0.0712	0.0306		14.4967	0.9359	0.9291	0.8814	0.0307	0.0379	0.02	0.5951	0.5228	0.5178		14.4964
																14.6631	0.9605	0.9616	0.962	0.0144	0.0167	0.0154	0.2545	0.4211	0.2133		14.6631	0.9395	0.9567	0.9633	0.0168	0.0156	0.0155	0.0671	0.0754	0.0324		14.6631	0.9358	0.9248	0.8785	0.0305	0.0345	0.0191	0.6581	0.5491	0.5474		14.6631
																14.8297	0.9629	0.9626	0.9635	0.0142	0.0166	0.015	0.268	0.4552	0.2269		14.8297	0.9405	0.9579	0.965	0.0167	0.0157	0.0152	0.0702	0.0811	0.0341		14.8297	0.9364	0.9309	0.894	0.0301	0.0394	0.0307	0.6621	0.5651	0.5753		14.8297
																14.9964	0.9644	0.9653	0.9649	0.0145	0.0162	0.0148	0.2742	0.4776	0.2439		14.9964	0.9434	0.9606	0.9666	0.0167	0.0156	0.015	0.0746	0.0876	0.0369		14.9964	0.9353	0.9254	0.8891	0.0302	0.035	0.0285	0.6476	0.5624	0.5822		14.9964
[truncated: 9 more columns]

## Sheet: Fig. S12
fig. S12C					fig. S12D
A118		Int3			Int3 No Inducer	0	1		Int3 Ara	0	1
No Inducer	Inducer	No Inducer	Inducer			1.1	98.89			99.38	0.6
200000000	50000	90000000	300000			1.35	98.62			99.37	0.61
100000000	20000	100000000	150000			1.96	98	--->		99.67	0.32
170000000	26000	60000000	100000			1.22	98.74			99.68	0.29
colony counting data CFUs/mL						1.35	98.62			99.64	0.34
A118 Inducer = DAPG						1.43	98.55			99.65	0.33
Int3 Inducer = Arabionse

## Sheet: Fig. S13
fig. S13B																										fig. S13C
Time	Empty Cell						Final Array						Empty Cell + Inducers						Final Array + Inducers							Time	Final Array			+Tox1			+ Tox2
0	0.00345	0.0059	0.004	0.0054	0.0043	0.0053	0.00305	0.0038	0.0069	0.0035	0.0039	0.005	0.0039	0.006	0.0042	0.0033	0.0077	0.00655	0.0041	0.0046	0.0026	0.0039	0.004	0.00475		0.162778	0.0098	0.01	0.0121	0.0189	0.0261	0.0257	0.0038	0.004	0.0101
0.1625	0.00372	0.0055	0.0058	0.0056	0.0046	0.0057	0.00342	0.0036	0.0069	0.0037	0.0054	0.0041	0.0041	0.0058	0.0044	0.0038	0.008	0.00692	0.0042	0.0047	0.003	0.0042	0.004	0.00682		0.329444	0.0099	0.008	0.0119	0.0165	0.0198	0.0225	0.0046	0.0053	0.0088
0.329167	0.00352	0.006	0.0067	0.0054	0.0053	0.0061	0.00342	0.0037	0.0073	0.0033	0.0053	0.0042	0.0044	0.0059	0.006	0.0047	0.0084	0.00722	0.0043	0.0048	0.0035	0.0045	0.0044	0.00652		0.496111	0.0103	0.0082	0.0125	0.0168	0.0192	0.0227	0.0054	0.0055	0.0113
0.496389	0.00445	0.0066	0.0068	0.0057	0.0058	0.0069	0.00405	0.0039	0.0076	0.0035	0.0054	0.0047	0.0051	0.0064	0.0071	0.005	0.0088	0.00765	0.0043	0.0057	0.0039	0.005	0.0049	0.00645		0.663056	0.0118	0.0093	0.0139	0.0181	0.0208	0.0247	0.0058	0.0057	0.0153
0.663056	0.00499	0.0077	0.0075	0.0078	0.007	0.008	0.00439	0.0046	0.0129	0.0052	0.0061	0.0055	0.0057	0.007	0.0075	0.0049	0.0097	0.00849	0.0047	0.0059	0.0045	0.0055	0.0052	0.00779		0.829444	0.0141	0.0114	0.0157	0.0208	0.0236	0.0249	0.0063	0.0066	0.0149
0.829722	0.00612	0.0088	0.0084	0.0088	0.0083	0.0094	0.00502	0.0054	0.0094	0.0061	0.0072	0.0067	0.0068	0.0078	0.0082	0.0055	0.0108	0.00972	0.0053	0.0067	0.0052	0.0063	0.0059	0.00952		0.996111	0.0162	0.0133	0.0178	0.0223	0.027	0.0275	0.0071	0.0074	0.0158
0.995833	0.00734	0.0098	0.0095	0.0097	0.0095	0.0104	0.00634	0.0064	0.0099	0.007	0.0085	0.0079	0.0078	0.0087	0.0089	0.0061	0.0117	0.01074	0.0064	0.0076	0.0063	0.0072	0.0069	0.00884		1.16278	0.0187	0.0161	0.0204	0.0253	0.0307	0.031	0.008	0.0084	0.0171
1.1625	0.00829	0.0113	0.0115	0.0111	0.0108	0.0119	0.00739	0.0074	0.0116	0.0083	0.0102	0.0096	0.0087	0.0095	0.0096	0.0065	0.0126	0.01199	0.0074	0.0081	0.0074	0.0082	0.0085	0.01059		1.32944	0.0222	0.0198	0.0238	0.0287	0.0367	0.0358	0.0093	0.0098	0.0185
1.32917	0.00999	0.0128	0.013	0.0122	0.0122	0.0133	0.00879	0.0088	0.0129	0.0097	0.0124	0.0115	0.0099	0.0104	0.0108	0.0073	0.014	0.01339	0.0089	0.0096	0.009	0.0094	0.0097	0.01139		1.49611	0.026	0.0237	0.0276	0.0326	0.0432	0.0407	0.011	0.0116	0.0208
1.49583	0.01166	0.0145	0.0147	0.0141	0.0141	0.0149	0.01026	0.0105	0.0145	0.0115	0.0146	0.0137	0.0112	0.0114	0.0119	0.0079	0.0151	0.01476	0.0104	0.0108	0.0107	0.0109	0.0112	0.01276		1.66278	0.0301	0.0283	0.0311	0.0362	0.0478	0.0489	0.013	0.0132	0.0232
1.6625	0.01363	0.0175	0.0176	0.0171	0.0168	0.0178	0.01183	0.013	0.0173	0.0143	0.0174	0.0172	0.013	0.0128	0.0132	0.009	0.0172	0.01673	0.0119	0.0127	0.0126	0.0127	0.0129	0.01493		1.82944	0.035	0.0337	0.0357	0.0398	0.0519	0.0592	0.0154	0.0159	0.0264
1.82917	0.01688	0.0199	0.0204	0.0197	0.0192	0.0203	0.01468	0.0156	0.0196	0.0172	0.0213	0.0205	0.015	0.0142	0.0148	0.0101	0.0192	0.01918	0.0142	0.014	0.0148	0.0149	0.0152	0.01678		1.99611	0.0401	0.0406	0.0407	0.0442	0.0573	0.0633	0.0187	0.019	0.0311
1.99583	0.02051	0.0245	0.0247	0.0223	0.0236	0.0244	0.01761	0.0193	0.0237	0.02	0.0271	0.0258	0.0174	0.0165	0.0171	0.0117	0.022	0.02201	0.0172	0.0167	0.0179	0.0174	0.0181	0.01981		2.16278	0.0471	0.0473	0.0489	0.0482	0.0643	0.0704	0.0226	0.0224	0.0355
2.16306	0.02545	0.0296	0.03	0.0287	0.0287	0.0295	0.02165	0.0243	0.0284	0.0268	0.0329	0.0325	0.0208	0.0188	0.0197	0.0135	0.0256	0.02605	0.0208	0.0196	0.0215	0.0207	0.0212	0.02325		2.32944	0.0555	0.0544	0.0559	0.0522	0.0745	0.0775	0.027	0.0267	0.0416
2.32972	0.032	0.0366	0.0375	0.0352	0.0356	0.0366	0.0274	0.0304	0.0353	0.0333	0.0416	0.0405	0.0253	0.0225	0.0233	0.016	0.0302	0.0313	0.0244	0.0232	0.026	0.0249	0.0259	0.0276		2.49611	0.0639	0.0637	0.0637	0.0578	0.0849	0.0902	0.0325	0.0316	0.0476
2.49639	0.03897	0.0439	0.0449	0.0422	0.0426	0.0433	0.03357	0.0371	0.0422	0.0406	0.0477	0.0468	0.0306	0.0264	0.0277	0.019	0.0357	0.03737	0.0296	0.0278	0.0313	0.0298	0.0306	0.03287		2.66278	0.0741	0.0756	0.0739	0.0668	0.1016	0.1074	0.0387	0.0373	0.0554
2.66278	0.04613	0.0512	0.0539	0.0496	0.05	0.0513	0.04063	0.045	0.0499	0.0476	0.0564	0.0539	0.0376	0.0321	0.0333	0.0227	0.043	0.04513	0.0356	0.0334	0.0377	0.0358	0.0371	0.03893		2.82944	0.0869	0.0914	0.0855	0.0785	0.1207	0.1279	0.046	0.0452	0.0629
2.82944	0.0544	0.0611	0.0636	0.0589	0.0601	0.0607	0.0473	0.0515	0.0565	0.0549	0.0652	0.0636	0.046	0.0389	0.0406	0.0277	0.052	0.0544	0.042	0.0395	0.0445	0.0425	0.0438	0.046		2.99611	0.1035	0.1099	0.1012	0.0928	0.1442	0.1506	0.0537	0.05	0.0713
2.99583	0.06643	0.0743	0.0771	0.0709	0.0727	0.074	0.05613	0.0608	0.0654	0.0643	0.0793	0.0758	0.0553	0.0474	0.0477	0.0337	0.0616	0.06403	0.0492	0.0463	0.0514	0.0491	0.0514	0.05343		3.16278	0.1241	0.134	0.1193	0.1099	0.1681	0.1759	0.0628	0.0581	0.0819
3.1625	0.0795	0.0904	0.0923	0.0858	0.0883	0.0901	0.0655	0.0705	0.0762	0.0745	0.0927	0.0906	0.0663	0.0566	0.0585	0.0418	0.0733	0.076	0.0558	0.0536	0.0592	0.0569	0.0586	0.0613		3.32944	0.1476	0.1593	0.1421	0.1309	0.1969	0.2063	0.0717	0.068	0.096
3.32917	0.09756	0.1104	0.1118	0.1041	0.107	0.109	0.07946	0.0829	0.0902	0.0886	0.1105	0.1064	0.0794	0.0664	0.0688	0.0509	0.086	0.09076	0.0645	0.0618	0.0688	0.0656	0.0679	0.06886		3.49611	0.1728	0.1858	0.1663	0.1519	0.2183	0.2383	0.0844	0.0797	0.1109
3.49583	0.11705	0.1337	0.1347	0.1263	0.1306	0.1329	0.09485	0.0993	0.1079	0.106	0.132	0.1285	0.0962	0.0798	0.0823	0.0607	0.1049	0.10935	0.0748	0.0723	0.0813	0.0763	0.0786	0.08015		3.66306	0.2001	0.2152	0.194	0.1752	0.2438	0.265	0.0991	0.0928	0.1285
3.6625	0.14205	0.1601	0.1605	0.1521	0.1562	0.1577	0.11475	0.1176	0.1279	0.1253	0.1556	0.152	0.1166	0.0953	0.0979	0.0721	0.1253	0.13125	0.0874	0.0842	0.0931	0.0883	0.0904	0.09175		3.82944	0.2309	0.2499	0.2237	0.1966	0.2704	0.2751	0.1154	0.1127	0.1478
3.82917	0.16835	0.1868	0.1883	0.1805	0.1846	0.1861	0.13755	0.1401	0.1533	0.1497	0.1827	0.1778	0.1403	0.1148	0.118	0.086	0.1495	0.15575	0.1017	0.098	0.1072	0.102	0.1037	0.10425		3.99611	0.2652	0.2866	0.257	0.216	0.2883	0.3033	0.1378	0.1328	0.1701
3.99583	0.19788	0.219	0.2188	0.2102	0.2166	0.2191	0.16098	0.166	0.1805	0.1767	0.2113	0.2106	0.1667	0.139	0.1409	0.1036	0.176	0.18238	0.1177	0.1162	0.1245	0.1179	0.1198	0.12078		4.16278	0.2993	0.3192	0.2904	0.2348	0.2958	0.3222	0.163	0.1542	0.1947
4.16306	0.2284	0.2501	0.2475	0.2466	0.2515	0.2523	0.1896	0.1946	0.2059	0.207	0.2364	0.2396	0.1959	0.1634	0.166	0.1255	0.2056	0.2118	0.1353	0.1333	0.1416	0.1363	0.1364	0.1376		4.32944	0.3386	0.3585	0.3269	0.2562	0.3303	0.3529	0.1874	0.178	0.2226
4.32972	0.26616	0.2912	0.2849	0.2836	0.2912	0.2935	0.22026	0.2245	0.2455	0.2373	0.2704	0.2747	0.2276	0.1921	0.1937	0.1496	0.2374	0.24316	0.1569	0.1556	0.1627	0.1571	0.1573	0.15826		4.49639	0.3811	0.3998	0.3668	0.283	0.3706	0.3878	0.2148	0.2036	0.2528
4.49583	0.30755	0.3304	0.3229	0.3271	0.3358	0.335	0.25155	0.2564	0.2679	0.2693	0.3054	0.3125	0.2631	0.2212	0.223	0.1748	0.2717	0.27765	0.1787	0.174	0.1839	0.178	0.1774	0.17765		4.66278	0.4259	0.428	0.407	0.3142	0.3863	0.427	0.2453	0.2314	0.2857
4.66278	0.34513	0.3728	0.364	0.3699	0.3795	0.3782	0.28813	0.2937	0.3037	0.3095	0.3464	0.3522	0.3003	0.2556	0.2562	0.2032	0.3082	0.31363	0.2006	0.195	0.2063	0.2016	0.1999	0.20023		4.82944	0.4657	0.4839	0.4492	0.3504	0.4369	0.4683	0.282	0.2656	0.3231
4.82944	0.39388	0.4231	0.4134	0.4163	0.4306	0.4278	0.31828	0.3285	0.3408	0.3444	0.3844	0.3885	0.3424	0.2932	0.293	0.2342	0.348	0.35168	0.2279	0.2201	0.2322	0.2271	0.2235	0.22338		4.99611	0.5165	0.5294	0.493	0.3824	0.4792	0.5197	0.3191	0.3005	0.3579
4.99611	0.44581	0.475	0.4655	0.4697	0.4814	0.4787	0.36091	0.3697	0.3816	0.3888	0.4298	0.4357	0.384	0.3336	0.3317	0.2683	0.3879	0.39051	0.2552	0.244	0.2588	0.2529	0.2486	0.24731		5.16278	0.5598	0.5886	0.5381	0.4157	0.5346	0.5637	0.363	0.3425	0.3979
5.1625	0.49881	0.53	0.5176	0.5229	0.5346	0.5303	0.40301	0.4125	0.4271	0.4334	0.4783	0.4834	0.4268	0.3728	0.3713	0.3041	0.4295	0.43311	0.2835	0.2731	0.287	0.2773	0.2717	0.27381		5.32972	0.6181	0.6444	0.5879	0.4757	0.579	0.6091	0.396	0.3872	0.4417
5.32917	0.55088	0.5822	0.5693	0.5754	0.5863	0.583	0.45068	0.458	0.4731	0.482	0.5287	0.5342	0.474	0.4175	0.4137	0.3444	0.476	0.47718	0.3126	0.3005	0.3155	0.3058	0.3003	0.30098		5.49639	0.6665	0.6875	0.6372	0.5171	0.6133	0.668	0.4429	0.4323	0.492
5.49583	0.59924	0.632	0.6199	0.6249	0.6371	0.632	0.50054	0.5089	0.5244	0.5331	0.5812	0.5846	0.5207	0.4621	0.4581	0.3849	0.52	0.52234	0.3411	0.3288	0.3442	0.3339	0.3258	0.32764		5.66306	0.7064	0.7388	0.688	0.564	0.6553	0.7085	0.4902	0.4605	0.5422
5.6625	0.64559	0.6585	0.652	0.6564	0.6645	0.664	0.55269	0.5579	0.5755	0.5856	0.6191	0.6218	0.5668	0.5077	0.5029	0.4265	0.564	0.56679	0.3694	0.356	0.3721	0.3604	0.3558	0.35689		5.82917	0.7631	0.7937	0.7349	0.6217	0.7142	0.7578	0.5409	0.5049	0.5938
5.82917	0.66779	0.693	0.6855	0.6902	0.7004	0.6964	0.60399	0.6023	0.6136	0.6213	0.663	0.664	0.5909	0.5536	0.5483	0.4712	0.5867	0.59159	0.4018	0.3851	0.4013	0.3885	0.3812	0.38389		5.99639	0.8063	0.8426	0.7833	0.6699	0.7624	0.7993	0.5944	0.5566	0.6413
5.99583	0.70629	0.7358	0.7278	0.734	0.7433	0.7386	0.63599	0.6409	0.6568	0.6667	0.7114	0.7113	0.6302	0.5817	0.5767	0.5161	0.6232	0.62749	0.432	0.419	0.435	0.4215	0.4127	0.41379		6.16278	0.8496	0.8773	0.8273	0.7198	0.7959	0.8323	0.6301	0.6106	0.6657
6.16306	0.74881	0.777	0.7686	0.7757	0.7855	0.7817	0.68221	0.6894	0.7049	0.7127	0.7577	0.7594	0.6748	0.6199	0.6132	0.5583	0.6661	0.66871	0.4682	0.4537	0.47	0.4555	0.4472	0.44671		6.32972	0.8871	0.9053	0.8646	0.7697	0.8272	0.8547	0.6688	0.6398	0.7061
6.32972	0.78934	0.8142	0.8058	0.8138	0.8215	0.8186	0.72904	0.7335	0.7495	0.7603	0.8008	0.8026	0.7182	0.6623	0.6558	0.5826	0.7065	0.71134	0.5041	0.4868	0.5047	0.4864	0.4797	0.47904		6.49611	0.904	0.9182	0.8989	0.8042	0.8573	0.8887	0.7129	0.678	0.7494
6.49583	0.82425	0.8466	0.8387	0.8458	0.8529	0.851	0.77515	0.7774	0.7926	0.8026	0.8402	0.8417	0.7579	0.7045	0.6973	0.6282	0.7449	0.75025	0.5245	0.5161	0.5236	0.5164	0.5089	0.51355		6.66306	0.918	0.9358	0.9144	0.8327	0.8799	0.9069	0.7549	0.7214	0.789
6.6625	0.85578	0.8741	0.8675	0.8742	0.8819	0.8788	0.81808	0.8168	0.8296	0.8371	0.8721	0.8745	0.7937	0.7433	0.7353	0.6725	0.7774	0.78398	0.5532	0.5402	0.5521	0.5427	0.5327	0.53198		6.82944	0.9533	0.9587	0.9352	0.8695	0.8961	0.9144	0.793	0.7641	0.8284
6.82944	0.88392	0.8993	0.8917	0.8995	0.9072	0.9027	0.84992	0.8488	0.8587	0.8685	0.8996	0.9025	0.8253	0.7783	0.7697	0.7145	0.8061	0.81642	0.5861	0.5711	0.5834	0.5739	0.5624	0.56072		6.99639	0.9803	0.9759	0.9602	0.8886	0.9138	0.9303	0.8243	0.8006	0.8594
6.99611	0.90859	0.9216	0.9153	0.9225	0.9293	0.9255	0.88349	0.8792	0.8885	0.8983	0.9239	0.9252	0.853	0.8088	0.7993	0.7526	0.8323	0.84519	0.6219	0.6047	0.6176	0.6061	0.594	0.59279		7.16306	0.9575	0.975	0.978	0.8767	0.9327	0.9433	0.8519	0.8289	0.8812
7.16278	0.92929	0.9411	0.9362	0.9409	0.9485	0.9457	0.91009	0.9034	0.9121	0.9203	0.9446	0.9471	0.8776	0.8351	0.825	0.7868	0.8559	0.87039	0.6577	0.6379	0.651	0.6397	0.6274	0.62609		7.32972	0.9815	0.9778	0.9782	0.9182	0.9376	0.9428	0.8768	0.8564	0.9041
7.32944	0.94891	0.9593	0.9554	0.9598	0.9667	0.9643	0.92971	0.9252	0.9317	0.9391	0.9621	0.9662	0.8979	0.8591	0.8481	0.8136	0.8759	0.89151	0.6924	0.6715	0.6833	0.6695	0.6581	0.65831		7.49611	0.9773	0.9777	0.9803	0.9326	0.9413	0.9442	0.8979	0.8798	0.9239
7.49583	0.96774	0.9758	0.9709	0.9753	0.9828	0.9803	0.95194	0.9449	0.9502	0.9597	0.9788	0.9813	0.9169	0.8805	0.8706	0.8413	0.8947	0.91074	0.7254	0.7028	0.7145	0.7021	0.6906	0.69044		7.66306	0.97	0.9751	0.9814	0.9337	0.9393	0.9449	0.9172	0.9006	0.9411
7.6625	0.98375	0.9897	0.9857	0.9897	0.997	0.9946	0.96985	0.9626	0.9675	0.9742	0.9932	0.9961	0.9329	0.9006	0.8903	0.8637	0.9109	0.92815	0.7562	0.7329	0.7423	0.7313	0.7199	0.72105		7.82972	0.979	0.976	0.981	0.9415	0.938	0.9423	0.9344	0.9208	0.9571
7.82917	0.99819	0.9998	0.9982	1	1.0083	1.0059	0.98549	0.9758	0.981	0.9896	1.0052	1.0065	0.9473	0.9171	0.9059	0.8828	0.9251	0.94219	0.7825	0.758	0.7656	0.7562	0.744	0.74839		7.99639	0.976	0.9755	0.9794	0.9408	0.9416	0.9421	0.95	0.9382	0.9716
7.99583	0.999	0.9974	0.9943	0.9964	1.0043	1.0019	0.9993	0.9902	0.993	1	1.0148	1.0174	0.9598	0.9317	0.9204	0.9014	0.9396	0.9566	0.8067	0.78	0.7857	0.7782	0.767	0.773		8.16306	0.9687	0.9732	0.9792	0.9347	0.9363	0.9415	0.9629	0.9512	0.9847
8.16306	1.00057	0.9991	0.9935	0.9982	1.0054	1.0021	1.01467	1.0026	1.0038	1.0104	1.0103	1.0135	0.9696	0.9454	0.9348	0.9166	0.9502	0.96627	0.827	0.7996	0.8048	0.7973	0.7855	0.79537		8.32972	0.9752	0.9728	0.9791	0.9406	0.9359	0.941	0.976	0.9654	0.9862
8.33	1.0012	1.0003	0.9944	0.9965	1.0062	1.0022	1.0197	1.0025	1.0013	1.0036	1.0103	1.0129	0.9775	0.9564	0.9457	0.9326	0.9581	0.9747	0.8428	0.8159	0.819	0.8133	0.8016	0.8142		8.49639	0.9749	0.9721	0.9786	0.9385	0.9337	0.9391	0.9761	0.9767	0.9884
8.49639	1.00301	0.9997	0.9932	0.9991	1.0055	1.0012	1.01841	1.0027	1.0009	1.0054	1.01	1.0127	0.9791	0.9645	0.9537	0.9439	0.9654	0.98241	0.8569	0.8297	0.8315	0.8268	0.8154	0.83001		8.66306	0.9741	0.9716	0.9779	0.9379	0.9348	0.9389	0.9797	0.9773	0.9904
8.66306	1.00296	0.9993	0.9916	0.9982	1.0048	0.9999	1.01886	1.0012	0.9987	1.0039	1.0072	1.0107	0.9785	0.9723	0.9607	0.9522	0.9651	0.98176	0.8685	0.8409	0.843	0.836	0.8281	0.84456		8.82972	0.9734	0.971	0.9805	0.9361	0.9318	0.9384	0.9821	0.9792	0.9917
8.82944	1.00319	0.9982	0.9906	0.997	1.0039	0.9982	1.02099	1.0013	0.997	1.0014	1.0061	1.0075	0.9777	0.9697	0.9605	0.9613	0.9639	0.98039	0.8785	0.8515	0.8532	0.8488	0.8379	0.85659		8.99639	0.971	0.9736	0.9837	0.9335	0.9305	0.9375	0.9833	0.9803	0.9913
8.99611	1.00123	0.9974	0.9886	0.9961	1.0017	0.9962	1.01963	0.9994	0.9942	0.9989	1.0027	1.0051	0.9769	0.9685	0.9585	0.9652	0.9642	0.98013	0.8869	0.861	0.8609	0.858	0.8472	0.86643		9.16306	0.974	0.9736	0.9848	0.9362	0.9293	0.9384	0.9827	0.9799	0.9907
9.16278	0.99971	0.9964	0.9873	0.995	1.0011	0.9943	1.01811	0.9949	0.9904	0.9969	1.0006	1.0003	0.9766	0.9685	0.9576	0.957	0.9631	0.97891	0.8943	0.8691	0.8692	0.8584	0.8533	0.87571		9.32944	0.9706	0.9739	0.9866	0.932	0.9288	0.9377	0.9813	0.9801	0.989
9.32944	1.0005	0.9957	0.9863	0.9955	1.0001	0.9927	1.0179	0.9926	0.9881	0.9937	0.9982	0.9988	0.9773	0.9681	0.9578	0.9632	0.9648	0.9809	0.9	0.8755	0.8748	0.8722	0.862	0.8841		9.49639	0.976	0.9733	0.9882	0.9354	0.9286	0.9374	0.9804	0.9792	0.988
9.49611	1.00029	0.996	0.9858	0.9955	1	0.9921	1.01599	0.9903	0.9848	0.9931	0.9959	0.9946	0.9779	0.9687	0.9567	0.9627	0.9656	0.98089	0.9003	0.8812	0.8804	0.8774	0.8675	0.89129		9.66278	0.9747	0.975	0.9919	0.9325	0.927	0.9383	0.9788	0.9777	0.9868
9.6625	0.99931	0.996	0.9867	0.9957	0.9996	0.9918	1.01361	0.9878	0.9825	0.9886	0.9928	0.9913	0.9781	0.9691	0.957	0.9631	0.9668	0.98171	0.9013	0.886	0.8834	0.8818	0.873	0.89711		9.82972	0.973	0.9715	0.9937	0.9307	0.9215	0.9397	0.9782	0.976	0.9851
9.82917	0.99994	0.995	0.9852	0.9947	0.9997	0.9907	1.01314	0.9851	0.9801	0.9862	0.9894	0.9876	0.9785	0.9709	0.9568	0.9634	0.9675	0.98234	0.9019	0.8863	0.8848	0.8817	0.8753	0.89784		9.99639	0.9759	0.9776	0.9964	0.9324	0.9275	0.9406	0.9768	0.9749	0.9847
9.99583	1.00098	0.9952	0.9853	0.9947	0.9996	0.9916	1.01248	0.9833	0.9781	0.9831	0.9878	0.9845	0.9803	0.9722	0.9577	0.9652	0.9694	0.98458	0.9015	0.8865	0.8857	0.8826	0.8755	0.89878		10.1628	0.9684	0.9614	0.999	0.9221	0.9101	0.943	0.976	0.9739	0.9836
10.1625	1.00096	0.9954	0.9863	0.9947	0.9996	0.9903	1.00946	0.9796	0.9756	0.9793	0.9846	0.9816	0.9819	0.9736	0.9584	0.966	0.9715	0.98506	0.9015	0.8864	0.8854	0.8821	0.8765	0.89876		10.3297	0.9825	0.9828	1.0027	0.9301	0.9291	0.9486	0.9748	0.9717	0.9826
10.33	1.00157	0.9951	0.9857	0.994	0.999	0.9905	1.00857	0.9784	0.9732	0.9747	0.9821	0.9791	0.9829	0.975	0.9602	0.9676	0.9726	0.98727	0.9013	0.8875	0.8856	0.8825	0.8766	0.89897		10.4961	0.9889	0.987	1.0072	0.9328	0.9317	0.9506	0.9738	0.9705	0.9823
10.4967	1.00169	0.9949	0.9865	0.9918	0.9993	0.9899	1.00609	0.9768	0.971	0.9678	0.9794	0.9779	0.9848	0.9771	0.9617	0.9692	0.9755	0.98939	0.901	0.8865	0.8849	0.8817	0.8762	0.89869		10.6631	0.9964	0.9899	1.0104	0.9398	0.9336	0.9532	0.972	0.9683	0.9818
10.6633	1.00196	0.9953	0.9863	0.9943	0.9994	0.9908	1.00686	0.9741	0.969	0.9677	0.9786	0.9768	0.9858	0.9793	0.9633	0.9719	0.978	0.99156	0.902	0.8865	0.8847	0.8812	0.8758	0.89846		10.8297	1.0016	0.9923	1.0134	0.9444	0.936	0.9502	0.9712	0.969	0.9823
10.83	1.00271	0.9978	0.9874	0.9981	0.9991	0.9905	1.00521	0.9728	0.9673	0.9691	0.9759	0.9759	0.988	0.9815	0.9657	0.9706	0.9799	0.99451	0.9022	0.8865	0.8843	0.8781	0.8765	0.89971		10.9964	1.0033	0.9956	1.0175	0.9461	0.9377	0.955	0.9724	0.9677	0.9839
10.9958	1.00432	0.9976	0.9874	0.9942	0.9998	0.9913	1.00522	0.971	0.9666	0.9634	0.9745	0.9751	0.9911	0.984	0.9687	0.9773	0.9839	0.99722	0.9025	0.8864	0.8842	0.8808	0.8771	0.89962		11.1631	1.0067	0.9977	1.0202	0.9506	0.9393	0.9589	0.9727	0.9658	0.9844
11.1631	1.00629	0.9995	0.9877	0.9999	1.0001	0.9921	1.00609	0.9687	0.9645	0.9681	0.9737	0.9723	0.993	0.988	0.9713	0.9793	0.9861	1.00039	0.902	0.8867	0.8843	0.8803	0.8761	0.90059		11.3297	0.9985	0.9806	1.0235	0.9409	0.9202	0.9582	0.9753	0.9664	0.9855
11.3294	1.00799	1.0021	0.9888	1.0004	1.0002	0.9919	1.00589	0.9669	0.9639	0.967	0.9729	0.9724	0.9949	0.9916	0.9739	0.9829	0.9891	1.00349	0.9037	0.8865	0.8847	0.8806	0.8743	0.90149		11.4964	1.0087	0.9923	1.0256	0.952	0.932	0.9608	0.9761	0.9652	0.9857
11.4961	1.00991	1.0041	0.9893	1.0006	1.0018	0.9929	1.00701	0.967	0.9641	0.9656	0.972	0.9724	0.9978	0.9962	0.9753	0.9851	0.992	1.00641	0.9052	0.8868	0.8851	0.8802	0.8752	0.90141		11.6631	1.0115	1.0023	1.0273	0.9551	0.9446	0.9624	0.9761	0.9653	0.9885
11.6628	1.01246	1.0067	0.9902	1.0021	1.0023	0.9937	1.00796	0.9656	0.9638	0.966	0.9711	0.9719	1.0005	0.9999	0.9784	0.9903	0.9954	1.00986	0.9064	0.8856	0.8855	0.8815	0.8735	0.90176		11.8297	1.0161	1.0047	1.0304	0.96	0.9449	0.9623	0.9787	0.9657	0.9881
11.8294	1.01392	1.0083	0.9916	1.0035	1.0039	0.995	1.00812	0.9658	0.9641	0.9662	0.9702	0.9722	1.0032	1.0034	0.9814	0.9933	0.9983	1.01242	0.9066	0.8858	0.8867	0.8803	0.8746	0.90472		11.9964	1.0144	0.997	1.0337	0.958	0.9374	0.9656	0.9816	0.9668	0.9892
11.9961	1.01656	1.0111	0.9929	1.004	1.0061	0.9969	1.00976	0.9654	0.9638	0.9655	0.9701	0.9742	1.0058	1.0074	0.984	0.9982	1.0016	1.01626	0.9077	0.886	0.8865	0.8818	0.8743	0.90746		12.1631	1.0116	1.0092	1.0347	0.9569	0.9477	0.9652	0.9839	0.968	0.9913
12.1625	1.01981	1.0139	0.994	1.0065	1.0079	0.9989	1.01101	0.9664	0.9649	0.9663	0.9705	0.9757	1.0096	1.0106	0.9873	1.0024	1.0052	1.01991	0.9087	0.8878	0.8871	0.8847	0.8766	0.91031		12.3297	1.0211	1.0112	1.037	0.9634	0.9471	0.9687	0.9853	0.9677	0.9926
12.3292	1.0216	1.0169	0.9953	1.0078	1.0108	1.0014	1.0112	0.9663	0.964	0.9667	0.9695	0.9758	1.0121	1.014	0.991	1.0057	1.008	1.0232	0.9093	0.8872	0.8882	0.8854	0.8785	0.9123		12.4964	1.0169	1.0126	1.0389	0.956	0.9483	0.9681	0.9874	0.97	0.9938
12.4958	1.0254	1.0194	0.998	1.0102	1.0135	1.0032	1.0142	0.9661	0.9663	0.9691	0.9707	0.9762	1.0165	1.0173	0.9954	1.0092	1.0119	1.0266	0.9107	0.8901	0.8884	0.8872	0.8806	0.916		12.6631	1.0216	1.0168	1.0413	0.9604	0.9531	0.9711	0.99	0.972	0.9967
12.6625	1.02709	1.0217	0.999	1.0112	1.0158	1.0051	1.01659	0.9672	0.9675	0.9699	0.9709	0.9784	1.0203	1.0206	0.9997	1.0125	1.0126	1.02919	0.9125	0.8919	0.8894	0.8888	0.8791	0.91709		12.8297	1.0303	1.0204	1.045	0.9691	0.955	0.9751	0.9934	0.9732	0.9988
12.83	1.02958	1.024	1.0016	1.0141	1.0186	1.0079	1.02018	0.9691	0.9698	0.9697	0.9717	0.9817	1.0249	1.0241	1.0048	1.0162	1.0195	1.03398	0.9148	0.895	0.8916	0.891	0.8842	0.92118		12.9964	1.0312	1.022	1.0475	0.9736	0.9571	0.9745	0.9968	0.9761	1.0013
12.9967	1.03174	1.0262	1.0033	1.0148	1.0215	1.0093	1.02304	0.9688	0.9708	0.9729	0.9736	0.9835	1.0293	1.0276	1.0097	1.0202	1.0226	1.03724	0.9162	0.8954	0.8948	0.8931	0.8864	0.92424		13.1631	1.0351	1.0232	1.0507	0.9785	0.9572	0.977	0.9995	0.9782	1.0021
13.1633	1.03409	1.0291	1.0048	1.0178	1.0246	1.0122	1.02549	0.9722	0.9744	0.976	0.9759	0.9875	1.0351	1.0313	1.0146	1.023	1.0265	1.04109	0.9171	0.8987	0.8945	0.8951	0.889	0.92769
13.3294	1.03753	1.0314	1.0078	1.0207	1.028	1.0139	1.02853	0.9737	0.9776	0.9794	0.9781	0.9901	1.04	1.0352	1.0199	1.0272	1.0302	1.04473	0.9193	0.9011	0.897	0.8985	0.892	0.93063
13.4967	1.03973	1.0336	1.0103	1.0218	1.0319	1.0161	1.03083	0.9764	0.9799	0.9799	0.9799	0.9942	1.0453	1.0392	1.0249	1.0316	1.0344	1.04903	0.9238	0.9032	0.8983	0.9009	0.8953	0.93293
13.6628	1.04296	1.0361	1.013	1.024	1.0351	1.0194	1.03306	0.9794	0.9828	0.9823	0.9815	0.9983	1.0505	1.0431	1.0298	1.0353	1.0388	1.05306	0.9261	0.9047	0.9015	0.9042	0.8989	0.93676
13.8294	1.0449	1.0389	1.0154	1.0269	1.0387	1.0222	1.0354	0.9812	0.9856	0.9841	0.9824	1.0013	1.0555	1.0472	1.034	1.0388	1.0429	1.0576	0.9292	0.9075	0.9032	0.908	0.9029	0.9398
13.9961	1.04832	1.0405	1.017	1.0282	1.0422	1.0252	1.03882	0.9823	0.9882	0.9881	0.9842	1.0034	1.0614	1.0514	1.0381	1.0429	1.0472	1.06182	0.9319	0.9113	0.9056	0.9118	0.9075	0.94272
14.1631	1.04961	1.0424	1.0186	1.0294	1.0447	1.028	1.04091	0.9845	0.9893	0.9888	0.9855	1.0058	1.066	1.0548	1.042	1.0465	1.0509	1.06551	0.9335	0.9141	0.9084	0.9152	0.9111	0.94601
14.3294	1.05114	1.0438	1.0204	1.0313	1.0475	1.0306	1.04234	0.9866	0.991	0.9893	0.9861	1.0102	1.0702	1.0589	1.0463	1.0508	1.0544	1.06844	0.9353	0.9171	0.9109	0.9192	0.9155	0.95014
14.4961	1.05304	1.0455	1.0225	1.0331	1.0496	1.0332	1.04494	0.9864	0.9934	0.9925	0.9881	1.0113	1.0754	1.0634	1.0504	1.0547	1.0581	1.07274	0.9379	0.9199	0.914	0.9229	0.9202	0.95264
14.6628	1.05514	1.047	1.0246	1.0334	1.0512	1.0363	1.04614	0.9874	0.9946	0.9928	0.9891	1.0134	1.0803	1.0673	1.0543	1.0589	1.0626	1.07574	0.941	0.9233	0.9168	0.9273	0.9236	0.95574
14.8294	1.05618	1.0477	1.0261	1.036	1.0528	1.0386	1.04848	0.9883	0.9969	0.9952	0.9911	1.0171	1.0847	1.0715	1.0586	1.0629	1.0661	1.07908	0.943	0.9271	0.9211	0.9305	0.9273	0.95978
14.9958	1.05775	1.0497	1.0278	1.0338	1.0546	1.0411	1.04925	0.9902	0.9984	0.9919	0.9918	1.0196	1.0887	1.0754	1.0622	1.0666	1.0701	1.08195	0.9459	0.9304	0.9245	0.9334	0.9305	0.96285

## Sheet: Fig. S14
1_5		1_7		1_4		5_1		5_7		5_4		7_1		7_5		7_4		4_1		4_5		4_7
0.02		0.02		4.42		0.01		0		4.32		0		0		99.25		2.54		2.47		2.64
0.01		0.01		7.64		0.01		0		7.91		0.01		0.02		98.34		4.36		4.2		4.91
0.01		0		3.37		0.01		0		3.43		0.01		0		98.23		1.92		1.7		2.06
raw data representing recombination %
								\

[truncated: 1 more sheets: Fig. S16L]
